# Supplementary material for: 5-Bromo­phthalazine hemihydrate
Source: Acta Crystallogr Sect E Struct Rep Online. 2012 Jul 10;68(Pt 8):o2421. doi: 10.1107/S1600536812030358 (PMC3414339; doi:10.1107/S1600536812030358)
Supplement: Supplementary file 1 [file e-68-o2421-sup1.cif]

##############################################################################
#                                                                            #
# This CIF contains the data in a paper accepted for publication in          #
# Acta Crystallographica Section E. It conforms to the requirements of       #
# Notes for Authors for Acta Crystallographica Section E, and has been       #
# peer reviewed under the auspices of the IUCr Commission on Journals.       #
#                                                                            #
# Full details of the Crystallographic Information File format               #
# are given in the paper "The Crystallographic Information File (CIF):       #
# a New Standard Archive File for Crystallography" by S. R. Hall, F. H.      #
# Allen and I. D. Brown [Acta Cryst. (1991), A47, 655-685].                  #
#                                                                            #
# The current version of the core CIF dictionary is obtainable from          #
# ftp://ftp.iucr.org/pub/cif_core.dic.                                       #
#                                                                            #
# Software is freely available for graphical display of the structure(s)     #
# in this CIF. For information consult the CIF software page                 #
# http://www.iucr.org/resources/cif/software.                                #
#                                                                            #
# This file may be used for bona fide research purposes within the           #
# scientific community so long as proper attribution is given to the journal # 
# article from which it was obtained.                                        #
#                                                                            #
##############################################################################
data_I
_audit_creation_method     SHELXL-97
_chemical_name_systematic
;
5-Bromophthalazine hemihydrate
;
_chemical_name_common     ?
_chemical_formula_moiety     'C8 H5 Br N2, 0.5(H2 O)'
_chemical_formula_sum     'C8 H6 Br1 N2 O0.5'
_chemical_formula_iupac     'C8 H5 Br N2, 0.5H2 O'
_chemical_formula_weight     218.06
_chemical_melting_point     ?
_symmetry_cell_setting     orthorhombic
_symmetry_space_group_name_H-M     'F d d 2'
_symmetry_space_group_name_Hall     'F 2 -2d'
loop_
    _symmetry_equiv_pos_as_xyz
    'x, y, z'
    '-x, -y, z'
    'x+1/4, -y+1/4, z+1/4'
    '-x+1/4, y+1/4, z+1/4'
    'x, y+1/2, z+1/2'
    '-x, -y+1/2, z+1/2'
    'x+1/4, -y+3/4, z+3/4'
    '-x+1/4, y+3/4, z+3/4'
    'x+1/2, y, z+1/2'
    '-x+1/2, -y, z+1/2'
    'x+3/4, -y+1/4, z+3/4'
    '-x+3/4, y+1/4, z+3/4'
    'x+1/2, y+1/2, z'
    '-x+1/2, -y+1/2, z'
    'x+3/4, -y+3/4, z+1/4'
    '-x+3/4, y+3/4, z+1/4'
_cell_length_a     13.5000(18)
_cell_length_b     29.964(5)
_cell_length_c     7.5565(5)
_cell_angle_alpha     90.00
_cell_angle_beta     90.00
_cell_angle_gamma     90.00
_cell_volume     3056.7(7)
_cell_formula_units_Z     16
_cell_measurement_reflns_used     2874
_cell_measurement_theta_min     1.4
_cell_measurement_theta_max     28.0
_cell_measurement_temperature     113(2)
_exptl_crystal_description     Prism
_exptl_crystal_colour     Colorless
_exptl_crystal_size_max     0.30
_exptl_crystal_size_mid     0.22
_exptl_crystal_size_min     0.18
_exptl_crystal_density_diffrn     1.895
_exptl_crystal_density_meas     ?
_exptl_crystal_density_method     'not measured'
_exptl_crystal_F_000     1712
_exptl_absorpt_coefficient_mu     5.314
_exptl_absorpt_correction_type     multi-scan
_exptl_absorpt_process_details     '(CrystalClear; Rigaku/MSC, 2002)'
_exptl_absorpt_correction_T_min     0.2986
_exptl_absorpt_correction_T_max     0.4480
_exptl_special_details
;
;
_diffrn_ambient_temperature     113(2)
_diffrn_radiation_type     MoK\a
_diffrn_radiation_wavelength     0.71073
_diffrn_radiation_source     'rotating anode'
_diffrn_radiation_monochromator     multilayer
_diffrn_measurement_device_type     'Rigaku Saturn724 CCD'
_diffrn_measurement_method     '\w and \f scans'
_diffrn_detector_area_resol_mean     14.22
_diffrn_reflns_number     7799
_diffrn_reflns_av_R_equivalents     0.0639
_diffrn_reflns_av_sigmaI/netI     0.0388
_diffrn_reflns_theta_min     2.72
_diffrn_reflns_theta_max     27.84
_diffrn_reflns_theta_full     27.84
_diffrn_measured_fraction_theta_max     1.000
_diffrn_measured_fraction_theta_full     1.000
_diffrn_reflns_limit_h_min     -17
_diffrn_reflns_limit_h_max     17
_diffrn_reflns_limit_k_min     -37
_diffrn_reflns_limit_k_max     39
_diffrn_reflns_limit_l_min     -9
_diffrn_reflns_limit_l_max     9
_diffrn_standards_number     0
_diffrn_standards_interval_count     0
_diffrn_standards_interval_time     0
_diffrn_standards_decay_%     0
_refine_special_details
;
Refinement of <i>F</i>^2^ against ALL reflections. The weighted <i>R</i>-factor
<i>wR</i> and goodness of fit <i>S</i> are based on <i>F</i>^2^, conventional
<i>R</i>-factors <i>R</i> are based on <i>F</i>, with <i>F</i> set to zero for
negative <i>F</i>^2^. The threshold expression of <i>F</i>^2^ >
\s(<i>F</i>^2^) is used only for calculating <i>R</i>-factors(gt)<i>etc</i>.
and is not relevant to the choice of reflections for refinement.
<i>R</i>-factors based on <i>F</i>^2^ are statistically about twice as large
as those based on <i>F</i>, and <i>R</i>-factors based on ALL data will be
even larger.
;
_reflns_number_total     1819
_reflns_number_gt     1781
_reflns_threshold_expression     I>2sigma(I)
_refine_ls_structure_factor_coef     Fsqd
_refine_ls_matrix_type     full
_refine_ls_R_factor_all     0.0298
_refine_ls_R_factor_gt     0.0292
_refine_ls_wR_factor_gt     0.0739
_refine_ls_wR_factor_ref     0.0742
_refine_ls_goodness_of_fit_ref     1.060
_refine_ls_restrained_S_all     1.060
_refine_ls_number_reflns     1819
_refine_ls_number_parameters     109
_refine_ls_number_restraints     2
_refine_ls_hydrogen_treatment     mixed
_refine_ls_weighting_scheme     calc
_refine_ls_weighting_details
         'calc w=1/[\s^2^(Fo^2^)+(0.0496P)^2^+0.0000P] where P=(Fo^2^+2Fc^2^)/3'
_atom_sites_solution_hydrogens     geom
_atom_sites_solution_primary     direct
_atom_sites_solution_secondary     difmap
_refine_ls_shift/su_max     0.001
_refine_ls_shift/su_mean     0.000
_refine_diff_density_max     0.741
_refine_diff_density_min     -0.773
_refine_ls_extinction_method     none
_refine_ls_extinction_coef     ?
_refine_ls_abs_structure_details     'Flack (1983), <b>839 Friedel pairs</b>'
_refine_ls_abs_structure_Flack     -0.002(10)
loop_
    _atom_type_symbol
    _atom_type_description
    _atom_type_scat_dispersion_real
    _atom_type_scat_dispersion_imag
    _atom_type_scat_source
    'C' 'C' 0.0033 0.0016
                         'International Tables Vol C Tables 4.2.6.8 and 6.1.1.4'
    'H' 'H' 0.0000 0.0000
                         'International Tables Vol C Tables 4.2.6.8 and 6.1.1.4'
    'N' 'N' 0.0061 0.0033
                         'International Tables Vol C Tables 4.2.6.8 and 6.1.1.4'
    'O' 'O' 0.0106 0.0060
                         'International Tables Vol C Tables 4.2.6.8 and 6.1.1.4'
    'Br' 'Br' -0.2901 2.4595
                         'International Tables Vol C Tables 4.2.6.8 and 6.1.1.4'
_computing_data_collection     'CrystalClear (Rigaku/MSC, 2002)'
_computing_cell_refinement     'CrystalClear (Rigaku/MSC, 2002)'
_computing_data_reduction     'CrystalClear (Rigaku/MSC, 2002)'
_computing_structure_solution     'SHELXS97 (Sheldrick, 2008)'
_computing_structure_refinement     'SHELXL97 (Sheldrick, 2008)'
_computing_molecular_graphics     'DIAMOND (Crystal Impact, 2009)'
_computing_publication_material     'CrystalStructure (Rigaku/MSC, 2006)'
loop_
    _atom_site_type_symbol
    _atom_site_label
    _atom_site_fract_x
    _atom_site_fract_y
    _atom_site_fract_z
    _atom_site_U_iso_or_equiv
    _atom_site_adp_type
    _atom_site_calc_flag
    _atom_site_refinement_flags
    _atom_site_occupancy
    _atom_site_symmetry_multiplicity
    _atom_site_disorder_assembly
    _atom_site_disorder_group
    Br Br1 0.655288(19) 0.300585(8) 0.53761(6) 0.02108(10) Uani d . 1 1 . .
    N N1 0.65121(19) 0.45112(8) 0.5432(5) 0.0234(5) Uani d . 1 1 . .
    N N2 0.71705(19) 0.47790(9) 0.6304(4) 0.0256(6) Uani d . 1 1 . .
    C C1 0.6599(2) 0.40781(10) 0.5487(6) 0.0204(6) Uani d . 1 1 . .
    H H1 0.6127 0.3904 0.4862 0.024 Uiso calc R 1 1 . .
    C C2 0.7360(2) 0.38513(10) 0.6426(4) 0.0176(5) Uani d . 1 1 . .
    C C3 0.7467(2) 0.33818(10) 0.6536(4) 0.0184(6) Uani d . 1 1 . .
    C C4 0.8227(2) 0.32011(10) 0.7484(4) 0.0220(6) Uani d . 1 1 . .
    H H4 0.8286 0.2886 0.7578 0.026 Uiso calc R 1 1 . .
    C C5 0.8923(2) 0.34786(12) 0.8323(4) 0.0245(7) Uani d . 1 1 . .
    H H5 0.9461 0.3348 0.8946 0.029 Uiso calc R 1 1 . .
    C C6 0.8843(2) 0.39313(11) 0.8259(4) 0.0228(7) Uani d . 1 1 . .
    H H6 0.9313 0.4115 0.8846 0.027 Uiso calc R 1 1 . .
    C C7 0.8049(2) 0.41233(10) 0.7306(4) 0.0189(6) Uani d . 1 1 . .
    C C8 0.7888(2) 0.45888(11) 0.7189(5) 0.0255(7) Uani d . 1 1 . .
    H H8 0.8337 0.4778 0.7801 0.031 Uiso calc R 1 1 . .
    O O1 0.5000 0.5000 0.3550(5) 0.0295(8) Uani d SD 1 2 . .
    H H1A 0.543(2) 0.4874(15) 0.413(5) 0.045(14) Uiso d D 1 1 . .
loop_
    _atom_site_aniso_label
    _atom_site_aniso_U_11
    _atom_site_aniso_U_22
    _atom_site_aniso_U_33
    _atom_site_aniso_U_12
    _atom_site_aniso_U_13
    _atom_site_aniso_U_23
    Br1 0.02422(15) 0.01764(14) 0.02139(15) -0.00117(9) -0.00086(12)
                                                                    -0.00143(13)
    N1 0.0232(12) 0.0237(12) 0.0231(13) 0.0039(8) 0.0011(11) 0.0018(14)
    N2 0.0291(14) 0.0195(12) 0.0281(15) 0.0028(10) 0.0021(12) -0.0008(12)
    C1 0.0179(12) 0.0221(13) 0.0211(15) 0.0007(10) 0.0008(12) -0.0016(16)
    C2 0.0202(14) 0.0169(13) 0.0157(14) 0.0005(11) 0.0021(11) -0.0001(12)
    C3 0.0226(13) 0.0184(14) 0.0141(12) -0.0010(10) 0.0015(11) -0.0028(11)
    C4 0.0273(14) 0.0201(14) 0.0185(15) 0.0043(12) 0.0017(12) 0.0000(12)
    C5 0.0232(15) 0.0290(16) 0.0214(17) 0.0063(13) 0.0003(11) 0.0005(12)
    C6 0.0212(14) 0.0255(14) 0.0215(18) -0.0005(12) -0.0004(11) -0.0018(12)
    C7 0.0193(13) 0.0220(14) 0.0154(13) 0.0011(11) 0.0036(10) -0.0018(11)
    C8 0.0265(16) 0.0216(14) 0.0284(16) -0.0023(11) 0.0020(13) -0.0067(13)
    O1 0.0263(18) 0.0323(18) 0.0298(18) 0.0044(14) 0.000 0.000
_geom_special_details
;
All e.s.d.'s (except the e.s.d. in the dihedral angle between two l.s. planes)
are estimated using the full covariance matrix. The cell e.s.d.'s are taken
into account individually in the estimation of e.s.d.'s in distances, angles
and torsion angles; correlations between e.s.d.'s in cell parameters are only
used when they are defined by crystal symmetry. An approximate (isotropic)
treatment of cell e.s.d.'s is used for estimating e.s.d.'s involving l.s.
planes.
;
loop_
    _geom_bond_atom_site_label_1
    _geom_bond_atom_site_label_2
    _geom_bond_site_symmetry_2
    _geom_bond_distance
    _geom_bond_publ_flag
    Br1 C3 . 1.887(3) ?
    N1 C1 . 1.304(4) ?
    N1 N2 . 1.367(4) ?
    N2 C8 . 1.308(4) ?
    C1 C2 . 1.421(4) ?
    C1 H1 . 0.9500 ?
    C2 C7 . 1.405(4) ?
    C2 C3 . 1.417(4) ?
    C3 C4 . 1.363(4) ?
    C4 C5 . 1.406(5) ?
    C4 H4 . 0.9500 ?
    C5 C6 . 1.362(5) ?
    C5 H5 . 0.9500 ?
    C6 C7 . 1.413(4) ?
    C6 H6 . 0.9500 ?
    C7 C8 . 1.414(4) ?
    C8 H8 . 0.9500 ?
    O1 H1A . 0.82(2) ?
loop_
    _geom_angle_atom_site_label_1
    _geom_angle_atom_site_label_2
    _geom_angle_atom_site_label_3
    _geom_angle_site_symmetry_1
    _geom_angle_site_symmetry_3
    _geom_angle
    _geom_angle_publ_flag
    C1 N1 N2 . . 120.7(3) ?
    C8 N2 N1 . . 118.2(3) ?
    N1 C1 C2 . . 123.9(3) ?
    N1 C1 H1 . . 118.1 ?
    C2 C1 H1 . . 118.1 ?
    C7 C2 C3 . . 118.7(3) ?
    C7 C2 C1 . . 115.9(3) ?
    C3 C2 C1 . . 125.3(3) ?
    C4 C3 C2 . . 120.2(3) ?
    C4 C3 Br1 . . 119.9(2) ?
    C2 C3 Br1 . . 119.9(2) ?
    C3 C4 C5 . . 120.3(3) ?
    C3 C4 H4 . . 119.8 ?
    C5 C4 H4 . . 119.8 ?
    C6 C5 C4 . . 121.3(3) ?
    C6 C5 H5 . . 119.3 ?
    C4 C5 H5 . . 119.3 ?
    C5 C6 C7 . . 118.9(3) ?
    C5 C6 H6 . . 120.5 ?
    C7 C6 H6 . . 120.5 ?
    C2 C7 C6 . . 120.5(3) ?
    C2 C7 C8 . . 116.2(3) ?
    C6 C7 C8 . . 123.3(3) ?
    N2 C8 C7 . . 125.1(3) ?
    N2 C8 H8 . . 117.4 ?
    C7 C8 H8 . . 117.4 ?
loop_
    _geom_torsion_atom_site_label_1
    _geom_torsion_atom_site_label_2
    _geom_torsion_atom_site_label_3
    _geom_torsion_atom_site_label_4
    _geom_torsion_site_symmetry_1
    _geom_torsion_site_symmetry_2
    _geom_torsion_site_symmetry_3
    _geom_torsion_site_symmetry_4
    _geom_torsion
    _geom_torsion_publ_flag
    C1 N1 N2 C8 . . . . 0.1(5) ?
    N2 N1 C1 C2 . . . . 0.0(6) ?
    N1 C1 C2 C7 . . . . -0.9(5) ?
    N1 C1 C2 C3 . . . . 178.9(4) ?
    C7 C2 C3 C4 . . . . 0.1(4) ?
    C1 C2 C3 C4 . . . . -179.8(3) ?
    C7 C2 C3 Br1 . . . . 179.8(2) ?
    C1 C2 C3 Br1 . . . . 0.0(4) ?
    C2 C3 C4 C5 . . . . -1.6(5) ?
    Br1 C3 C4 C5 . . . . 178.7(2) ?
    C3 C4 C5 C6 . . . . 2.0(5) ?
    C4 C5 C6 C7 . . . . -1.0(5) ?
    C3 C2 C7 C6 . . . . 1.0(4) ?
    C1 C2 C7 C6 . . . . -179.1(3) ?
    C3 C2 C7 C8 . . . . -178.3(3) ?
    C1 C2 C7 C8 . . . . 1.6(4) ?
    C5 C6 C7 C2 . . . . -0.6(4) ?
    C5 C6 C7 C8 . . . . 178.7(3) ?
    N1 N2 C8 C7 . . . . 0.7(5) ?
    C2 C7 C8 N2 . . . . -1.6(5) ?
    C6 C7 C8 N2 . . . . 179.1(3) ?
loop_
    _geom_hbond_atom_site_label_D
    _geom_hbond_atom_site_label_H
    _geom_hbond_atom_site_label_A
    _geom_hbond_site_symmetry_A
    _geom_hbond_distance_DH
    _geom_hbond_distance_HA
    _geom_hbond_distance_DA
    _geom_hbond_angle_DHA
    O1 H1A N1 . 0.82(2) 2.07(3) 2.887(3) 175(5)
_iucr_refine_instructions_details
;
TITL m110803h1 in Fdd2
CELL 0.71073  13.5000  29.9641   7.5565  90.000  90.000  90.000
ZERR    8.00   0.0018   0.0046   0.0005   0.000   0.000   0.000
LATT -4
SYMM -X, -Y, Z
SYMM 0.25+X, 0.25-Y, 0.25+Z
SYMM 0.25-X, 0.25+Y, 0.25+Z
SFAC C  H  N  O  Br
UNIT 128 96 32 8 16
L.S. 40
ACTA
BOND $h
FMAP 2
PLAN 5
size 0.30 0.22 0.18
htab
conf
dfix .85 .03 o1 h1a
htab o1 n1
WGHT  0.048300  0.396400
FVAR  0.175610
temp -160
Br1    5   0.655295  0.300584  0.537026 11.000000  0.024240  0.017650 =
           0.021310 -0.001450 -0.000830 -0.001200
N1     3   0.651210  0.451170  0.542575 11.000000  0.023090  0.023460 =
           0.023300  0.001860  0.000950  0.003990
N2     3   0.716905  0.477901  0.629812 11.000000  0.028960  0.019700 =
           0.028320 -0.000630  0.002360  0.003070
C1     1   0.660008  0.407829  0.548045 11.000000  0.018250  0.021920 =
           0.021100 -0.001660  0.000830  0.000670
AFIX 43
H1     2   0.612774  0.390403  0.485520 11.000000 -1.200000
AFIX 0
C2     1   0.735969  0.385162  0.641876 11.000000  0.019710  0.017080 =
           0.015540 -0.000100  0.002130  0.000460
C3     1   0.746674  0.338210  0.653074 11.000000  0.022440  0.018440 =
           0.014010 -0.003050  0.001610 -0.001140
C4     1   0.822656  0.320030  0.747777 11.000000  0.027810  0.019990 =
           0.018280  0.000190  0.001820  0.004030
AFIX 43
H4     2   0.828572  0.288525  0.757093 11.000000 -1.200000
AFIX 0
C5     1   0.892325  0.347852  0.831737 11.000000  0.023030  0.029180 =
           0.021520  0.000550  0.000120  0.006120
AFIX 43
H5     2   0.946037  0.334773  0.894247 11.000000 -1.200000
AFIX 0
C6     1   0.884298  0.393168  0.825182 11.000000  0.021850  0.025610 =
           0.020820 -0.001890 -0.000310 -0.000670
AFIX 43
H6     2   0.931299  0.411577  0.883713 11.000000 -1.200000
AFIX 0
C7     1   0.804881  0.412306  0.729851 11.000000  0.019340  0.021770 =
           0.015650 -0.001920  0.003600  0.001010
C8     1   0.788970  0.458943  0.718263 11.000000  0.026010  0.021420 =
           0.028390 -0.007110  0.001850 -0.001870
AFIX 43
H8     2   0.833924  0.477887  0.779193 11.000000 -1.200000
AFIX 0
O1     4   0.500000  0.500000  0.354621 10.500000  0.025640  0.032570 =
           0.029800  0.000000  0.000000  0.004150
H1A    2   0.544629  0.488065  0.410232 11.000000  0.051130
Q1     1   0.712700  0.300000  0.543100 11.000000  0.050000      0.57
Q2     1   0.844800  0.402100  0.535400 11.000000  0.050000      0.50
Q3     1   0.909100  0.450400  0.790000 11.000000  0.050000      0.40
Q4     1   0.778400  0.448500  0.789000 11.000000  0.050000      0.39
Q5     1   0.972500  0.400700  1.041200 11.000000  0.050000      0.31
HKLF 4
END
;
data_global
_journal_date_recd_electronic     2012-05-25
_journal_date_accepted     2012-07-03
_journal_name_full     'Acta Crystallographica, Section E'
_journal_year     2012
_journal_volume     68
_journal_issue      8
_journal_page_first     o2421
_journal_page_last     o2421
_journal_paper_category     QO
_journal_paper_doi     10.1107/S1600536812030358
_journal_coeditor_code     IM2382
_publ_contact_author_name     'Dr. Mingjian Cai'
_publ_contact_author_address
;
Department of Chemistry,Tangshan Normal University
Tangshan 063000
People's Republic of China
;
_publ_contact_author_email     cmj_1237@yahoo.com.cn
_publ_contact_author_fax     '86 0315 3863122'
_publ_contact_author_phone     '86 0315 3863122'
_publ_section_title
;
5-Bromophthalazine hemihydrate
;
loop_
    _publ_author_name
    _publ_author_footnote
    _publ_author_address
    'Mingjian Cai' .
;
Department of Chemistry, Tangshan Normal University
Tangshan 063000
People's Republic of China
;
