# Supplementary material for: 5-Bromo­phthalazine hemihydrate
Source: Acta Crystallogr Sect E Struct Rep Online. 2012 Jul 10;68(Pt 8):o2421. doi: 10.1107/S1600536812030358 (PMC3414339; doi:10.1107/S1600536812030358)
Supplement: Supplementary file 2 [file e-68-o2421-Isup2.hkl]

# 
# h,k,l, Fc-squared, Fo-squared, sigma(Fo-squared) and status flag 
# 
data_I
_shelx_title ' m110803h1 in Fdd2' 
_shelx_refln_list_code          4 
_shelx_F_calc_maximum      556.22 
_exptl_crystal_F_000      1712.00 
_reflns_d_resolution_high  0.7610 
 
loop_ 
 _symmetry_equiv_pos_as_xyz 
 'x, y, z' 
 '-x, -y, z' 
 'x+1/4, -y+1/4, z+1/4' 
 '-x+1/4, y+1/4, z+1/4' 
 'x, y+1/2, z+1/2' 
 '-x, -y+1/2, z+1/2' 
 'x+1/4, -y+3/4, z+3/4' 
 '-x+1/4, y+3/4, z+3/4' 
 'x+1/2, y, z+1/2' 
 '-x+1/2, -y, z+1/2' 
 'x+3/4, -y+1/4, z+3/4' 
 '-x+3/4, y+1/4, z+3/4' 
 'x+1/2, y+1/2, z' 
 '-x+1/2, -y+1/2, z' 
 'x+3/4, -y+3/4, z+1/4' 
 '-x+3/4, y+3/4, z+1/4' 
 
_cell_length_a    13.5000 
_cell_length_b    29.9641 
_cell_length_c     7.5565 
_cell_angle_alpha  90.000 
_cell_angle_beta   90.000 
_cell_angle_gamma  90.000 
 
_shelx_F_squared_multiplier     1.000 
 
loop_ 
 _refln_index_h 
 _refln_index_k 
 _refln_index_l 
 _refln_F_squared_calc 
 _refln_F_squared_meas 
 _refln_F_squared_sigma 
 _refln_observed_status 
   1   1  -9    16499.73    18167.84    920.50 o 
   3   1  -9     3666.23     3300.60    520.07 o 
   5   1  -9     5194.11     4665.72    278.69 o 
   7   1  -9     1705.27     1112.90    457.15 o 
   1   3  -9     4400.12     4362.27    202.37 o 
   3   3  -9     3045.95     2664.91    598.46 o 
   5   3  -9     1831.99     1286.78    519.46 o 
   7   3  -9     4506.95     4078.07    195.35 o 
   1   5  -9     2131.44     1945.06    392.36 o 
   3   5  -9     3319.07     3373.62    301.66 o 
   5   5  -9     1370.33      868.23    275.33 o 
   7   5  -9     3031.95     2636.59    277.79 o 
   1   7  -9     5768.14     6471.82    262.97 o 
   3   7  -9     5861.02     6380.22    265.70 o 
   5   7  -9     2150.99     2181.03    268.70 o 
   1   9  -9     5915.69     6355.91    306.55 o 
   3   9  -9     2323.94     2364.87    226.16 o 
   5   9  -9     7970.67     8393.39    718.78 o 
   1  11  -9     4270.33     4120.94    233.12 o 
   3  11  -9     1187.37      866.67    278.31 o 
   5  11  -9     7100.21     6603.97    317.36 o 
   1  13  -9     1564.19     1140.45    383.50 o 
   3  13  -9     6047.80     6286.83    290.70 o 
   1  15  -9     1307.34      931.11    301.37 o 
   3  15  -9     5327.78     5142.50    198.15 o 
   0   0  -8    30316.93    34342.63   1071.24 o 
   4   0  -8    15364.91    13638.40    775.75 o 
   8   0  -8     1495.54     1129.04    334.78 o 
   2   2  -8     3237.08     3136.83    168.99 o 
   4   2  -8    10936.91    10254.10    436.21 o 
   6   2  -8     9925.87     9057.70    357.14 o 
   8   2  -8     6074.51     5462.07    307.79 o 
  10   2  -8     4421.14     4122.40    205.82 o 
   0   4  -8     1753.84     1846.29    509.86 o 
   2   4  -8    14653.61    16840.11    623.62 o 
   4   4  -8     6461.15     6063.51    200.22 o 
   6   4  -8     5318.27     4908.95    253.75 o 
   8   4  -8      268.39      268.59    111.96 o 
  10   4  -8     1318.90      759.34    302.70 o 
   2   6  -8     2474.72     2447.23    194.76 o 
   4   6  -8    14166.08    14580.94   1451.10 o 
   6   6  -8      794.08      867.76    224.23 o 
   8   6  -8    17513.56    16989.65   1085.36 o 
  10   6  -8     1267.76      828.87    325.32 o 
   0   8  -8    20850.94    21043.88   1127.74 o 
   2   8  -8     7362.04     7683.26    491.10 o 
   4   8  -8    12871.00    13142.30   1129.69 o 
   6   8  -8      914.35      956.71    276.00 o 
   8   8  -8      871.63      626.72    191.85 o 
   2  10  -8     3555.81     3737.11    169.81 o 
   4  10  -8     1205.94     1135.79    232.73 o 
   6  10  -8    12894.50    13326.21    723.39 o 
   8  10  -8      427.46      259.19    180.28 o 
   0  12  -8    17552.70    18637.41    851.08 o 
   2  12  -8     8471.82     9346.51    378.50 o 
   4  12  -8     8745.55     8951.84    920.59 o 
   6  12  -8      550.18      532.41    178.85 o 
   8  12  -8       58.40      118.73     77.32 o 
   2  14  -8      797.69      733.12    172.13 o 
   4  14  -8     7732.05     7869.05    370.82 o 
   6  14  -8      937.80      774.69    219.40 o 
   8  14  -8    13882.17    14036.91    396.78 o 
   0  16  -8     3702.93     3724.82    236.07 o 
   2  16  -8    11638.85    11432.75    480.66 o 
   4  16  -8     2785.41     2635.74    390.31 o 
   6  16  -8     2184.50     1734.58    545.65 o 
   2  18  -8       35.97       82.37     81.91 o 
   4  18  -8     4439.81     4297.87    246.31 o 
   6  18  -8    11578.08    11516.66    341.63 o 
   2  20  -8     1115.61     1005.00    525.07 o 
   4  20  -8    10433.08    10110.11    374.25 o 
   2  22  -8     4623.58     3918.02    937.46 o 
   1   1  -7    20681.22    23100.52    537.55 o 
   3   1  -7    11613.11    10677.53    423.57 o 
   5   1  -7     8966.38     8081.40    355.15 o 
   7   1  -7     4449.31     3984.21    193.85 o 
   9   1  -7    20333.20    18551.04    622.95 o 
  11   1  -7     6351.51     6532.46    460.28 o 
   1   3  -7     8197.57     9030.30    273.83 o 
   3   3  -7    16158.38    16817.02   1037.47 o 
   5   3  -7     1210.19     1090.46    249.82 o 
   7   3  -7     5029.11     4671.60    264.86 o 
   9   3  -7     9969.71     9103.06    367.33 o 
  11   3  -7     1879.69     1917.68    474.63 o 
   1   5  -7    13202.25    15628.37    437.96 o 
   3   5  -7    12096.81    11520.63    818.93 o 
   5   5  -7      401.83      319.15     82.29 o 
   7   5  -7    11994.21    10956.53    829.65 o 
   9   5  -7     4196.69     4051.43    280.61 o 
  11   5  -7      606.74      596.51    138.72 o 
   1   7  -7     8481.78     9402.83    857.57 o 
   3   7  -7    18903.98    18748.98   3680.98 o 
   5   7  -7     5361.50     4925.73    218.61 o 
   7   7  -7     9444.98     8527.61    368.92 o 
   9   7  -7     4767.22     4659.24    382.84 o 
  11   7  -7     4157.56     4145.89    335.62 o 
   1   9  -7     8881.69    11060.38    414.50 o 
   3   9  -7     2199.49     2130.66    195.75 o 
   5   9  -7    15516.80    15210.16    455.94 o 
   7   9  -7     3589.85     3375.29    215.64 o 
   9   9  -7     3791.26     4019.38    648.62 o 
  11   9  -7     7317.12     7655.86    323.84 o 
   1  11  -7    10060.54    10348.91    393.38 o 
   3  11  -7     4454.60     5075.76    428.94 o 
   5  11  -7    17530.02    18544.06   1325.27 o 
   7  11  -7     5764.48     5574.86    232.04 o 
   9  11  -7     4721.30     4889.12    222.57 o 
  11  11  -7     3936.62     3922.33    409.14 o 
   1  13  -7    10154.73    10259.16    360.92 o 
   3  13  -7     9761.44    10720.64    853.33 o 
   5  13  -7     4677.33     5224.41    539.29 o 
   7  13  -7    13649.06    13381.04    481.90 o 
   9  13  -7     3591.83     3711.53    191.95 o 
  11  13  -7      681.23      658.54    187.89 o 
   1  15  -7     4437.28     4781.58    235.79 o 
   3  15  -7    11592.43    13119.60    609.71 o 
   5  15  -7      156.61      185.98    100.80 o 
   7  15  -7     8039.59     7877.40    253.18 o 
   9  15  -7     3028.52     3302.25    179.58 o 
   1  17  -7     4774.73     5168.10    139.97 o 
   3  17  -7     8467.89     8635.13    384.87 o 
   5  17  -7     3298.88     2999.58    244.74 o 
   7  17  -7     3273.73     3176.42    243.69 o 
   9  17  -7     4821.50     5110.22    195.79 o 
   1  19  -7    12832.55    13634.83    639.69 o 
   3  19  -7      434.53      447.28    128.22 o 
   5  19  -7    15874.23    15983.64    412.89 o 
   7  19  -7     2949.97     2917.47    307.04 o 
   9  19  -7     4554.54     4591.31    186.15 o 
   3  21  -7     8675.29     9020.62    362.25 o 
   5  21  -7     9720.45     9875.93    361.79 o 
   7  21  -7     2328.71     2696.16    405.19 o 
   1  23  -7     3565.92     3757.29    372.45 o 
   3  23  -7     1210.10     1266.12    455.56 o 
   5  23  -7      880.76      794.80    219.86 o 
   7  23  -7     5523.60     6075.78    226.47 o 
   1  25  -7     5315.83     6307.01    912.13 o 
   3  25  -7     5257.94     5853.11    385.15 o 
   5  25  -7      263.35      322.37     92.36 o 
   1  27  -7     4801.40     5765.19    319.78 o 
   3  27  -7     6129.11     6351.21    308.98 o 
   2   0  -6     5023.02     5219.16    289.32 o 
  10   0  -6    22983.97    22056.34   1162.48 o 
  14   0  -6     5204.08     6076.41    430.90 o 
   0   2  -6    26090.32    27235.89    752.04 o 
   2   2  -6    22901.88    22927.37    532.21 o 
   4   2  -6    15913.82    17651.26    344.76 o 
   6   2  -6    13904.66    12104.01   1583.64 o 
   8   2  -6        8.30        1.11    136.96 o 
  10   2  -6     3586.53     3568.91    188.46 o 
  12   2  -6     2946.30     2760.76    268.24 o 
  14   2  -6     4741.90     4800.25    230.99 o 
   2   4  -6      473.18      666.65    160.47 o 
   4   4  -6    26418.14    27618.42    461.05 o 
   6   4  -6     6280.97     5855.59    233.73 o 
   8   4  -6    19540.52    19219.68    805.94 o 
  10   4  -6     2552.27     2453.25    534.08 o 
  12   4  -6     6857.13     7166.15    352.33 o 
  14   4  -6      919.89      655.22    232.12 o 
   0   6  -6     4459.21     4704.16    229.57 o 
   2   6  -6    52615.60    58698.93   1812.92 o 
   4   6  -6     2159.90     2072.08    321.11 o 
   6   6  -6    12541.10    12219.60    334.90 o 
   8   6  -6      894.34      998.80    198.77 o 
  10   6  -6     3197.33     2870.53    194.16 o 
  12   6  -6      880.11      809.49    188.02 o 
   2   8  -6    14895.71    16588.52   1226.02 o 
   4   8  -6    10624.83    10840.62    888.42 o 
   6   8  -6    20846.47    21332.60    754.91 o 
   8   8  -6     7281.38     6482.82    585.14 o 
  10   8  -6    19346.70    19561.01    529.09 o 
  12   8  -6     3751.65     2749.93    499.88 o 
   0  10  -6    47893.76    55066.33   1048.51 o 
   2  10  -6     1141.32     1147.37    288.28 o 
   4  10  -6    20931.15    21891.19   1702.06 o 
   6  10  -6      299.28      260.27     87.27 o 
   8  10  -6      266.50      289.48    191.74 o 
  10  10  -6      936.02      771.90    145.60 o 
  12  10  -6     9436.29     8888.01    745.65 o 
   2  12  -6     6210.28     7170.74    685.48 o 
   4  12  -6     6355.13     6330.92    515.45 o 
   6  12  -6    17856.10    17499.89    863.42 o 
   8  12  -6    16046.73    16113.29    463.30 o 
  10  12  -6    14002.07    13803.05    398.51 o 
  12  12  -6     1794.59     1265.39    344.31 o 
   0  14  -6     4613.73     4194.36    461.10 o 
   2  14  -6    43105.89    52244.41   1715.80 o 
   4  14  -6      325.09      437.34     97.13 o 
   6  14  -6     4930.73     5727.24    492.49 o 
   8  14  -6     1009.46     1013.44    206.31 o 
  10  14  -6     1146.08      901.41    233.10 o 
  12  14  -6     1031.62      672.63    211.10 o 
   2  16  -6       50.77       62.32     57.46 o 
   4  16  -6    12644.82    14943.50    659.07 o 
   6  16  -6     3822.38     3971.96    313.64 o 
   8  16  -6    17650.31    17788.37    516.48 o 
  10  16  -6     1765.17     1461.16    352.72 o 
  12  16  -6     6014.27     5712.67    568.83 o 
   0  18  -6    29140.93    32603.12    440.96 o 
   2  18  -6    13742.67    14526.38    547.47 o 
   4  18  -6    12395.32    13031.93    430.51 o 
   6  18  -6     2966.67     2959.83    251.37 o 
   8  18  -6      745.48      620.31    133.20 o 
  10  18  -6      694.90      641.32    154.69 o 
   2  20  -6     8072.19     8965.41    558.19 o 
   4  20  -6      380.31      399.73     81.45 o 
   6  20  -6    27653.47    29087.92    755.30 o 
   8  20  -6      546.63      515.12     88.11 o 
  10  20  -6    14090.94    14716.38    404.62 o 
   2  22  -6    14318.02    16145.56    616.68 o 
   4  22  -6    11758.54    13105.53    491.90 o 
   6  22  -6     1333.12     1128.87    255.20 o 
   8  22  -6       34.19      -14.73    100.65 o 
  10  22  -6      521.15      469.09    106.02 o 
   2  24  -6     1374.32     1763.58    375.27 o 
   4  24  -6     6349.13     7249.98    497.14 o 
   6  24  -6     2021.30     2341.82    218.58 o 
   8  24  -6    12260.95    13608.16    517.93 o 
   0  26  -6     6845.29     8459.18    503.96 o 
   2  26  -6    20098.84    23766.20   1211.52 o 
   4  26  -6     1056.45     1101.32    268.51 o 
   6  26  -6     3927.68     4333.68    320.77 o 
   2  28  -6     2643.90     2523.41    697.11 o 
   4  28  -6     2645.48     2699.46    254.12 o 
   6  28  -6    13049.40    14194.56   1047.50 o 
   0  30  -6    18166.13    21777.41   1002.07 o 
   2  30  -6      311.82      335.34    112.80 o 
   4  30  -6     3911.26     3990.65    366.11 o 
   1   1  -5    37509.17    37765.21   1040.88 o 
   3   1  -5     2615.63     2251.79    123.40 o 
   5   1  -5    40025.32    42210.52   2514.11 o 
   7   1  -5    43157.03    43745.95   1229.05 o 
   9   1  -5     5718.33     5294.68    222.48 o 
  11   1  -5    14157.85    13547.40    594.17 o 
  13   1  -5     1664.67     1446.76    417.20 o 
  15   1  -5     5494.82     5588.44    292.58 o 
   1   3  -5    21105.92    21353.01    382.84 o 
   3   3  -5    26422.04    27696.24    338.42 o 
   5   3  -5     2459.63     2038.51    175.35 o 
   7   3  -5     8297.12     8620.65    609.49 o 
   9   3  -5     8987.78     7990.13    791.66 o 
  11   3  -5     5396.85     4963.05    542.47 o 
  13   3  -5     3421.68     3222.00    223.34 o 
  15   3  -5     1113.79      773.47    344.55 o 
   1   5  -5    12374.55    13223.47    452.17 o 
   3   5  -5    24574.66    24130.01    547.63 o 
   5   5  -5     1694.95     1617.20    106.80 o 
   7   5  -5    15923.23    15036.21    235.33 o 
   9   5  -5    16262.32    15775.85   1226.61 o 
  11   5  -5     1766.88     1217.69    288.46 o 
  13   5  -5     8225.13     8728.02    373.91 o 
  15   5  -5      807.04      550.03    252.24 o 
   1   7  -5    20199.59    23446.62    314.49 o 
   3   7  -5    29590.10    30137.44    730.12 o 
   5   7  -5    19004.36    20092.12    902.60 o 
   7   7  -5    17168.01    16932.72   1471.45 o 
   9   7  -5    13518.51    13602.43    481.47 o 
  11   7  -5     6314.93     5482.54    442.07 o 
  13   7  -5    10559.86    10748.55    400.30 o 
  15   7  -5     3497.47     3545.92    221.20 o 
   1   9  -5    47817.71    56025.75    693.99 o 
   3   9  -5     1964.25     1803.70    185.09 o 
   5   9  -5    32435.24    32803.10    978.83 o 
   7   9  -5    11320.02    10920.84    513.54 o 
   9   9  -5     5490.42     5480.28    205.92 o 
  11   9  -5     8418.85     7623.69    527.51 o 
  13   9  -5      634.64      567.62    129.25 o 
   1  11  -5    15280.89    17408.17    346.15 o 
   3  11  -5     6120.41     6337.56    157.52 o 
   5  11  -5    25468.12    25868.75   1259.77 o 
   7  11  -5     8837.74     8525.92    331.05 o 
   9  11  -5     4975.55     4686.56    158.87 o 
  11  11  -5    11446.30    10685.01    683.35 o 
  13  11  -5     2588.68     2286.40    167.48 o 
   1  13  -5    12816.81    13931.94    287.80 o 
   3  13  -5    22388.29    25070.23   2030.77 o 
   5  13  -5     4998.69     5260.44    398.15 o 
   7  13  -5    12384.22    12294.12    349.56 o 
   9  13  -5    17590.79    16275.36    385.72 o 
  11  13  -5     2508.80     2158.97    120.79 o 
  13  13  -5     4195.18     3634.38    452.68 o 
   1  15  -5    10940.54    11278.04    191.50 o 
   3  15  -5    23930.49    26122.13   1300.65 o 
   5  15  -5     5271.19     5744.82    560.84 o 
   7  15  -5     9055.13     8567.82    283.51 o 
   9  15  -5     6869.69     6631.35    258.24 o 
  11  15  -5      690.33      534.99    114.29 o 
  13  15  -5     7416.50     6778.85    387.56 o 
   1  17  -5    12514.38    14503.86    562.25 o 
   3  17  -5    11765.85    12992.67    287.05 o 
   5  17  -5     7703.03     7389.27    203.08 o 
   7  17  -5    10802.46    10806.22    432.28 o 
   9  17  -5    11052.64    10921.78    480.12 o 
  11  17  -5     3882.68     3872.70    155.85 o 
  13  17  -5     5811.04     5512.99    331.79 o 
   1  19  -5    39399.20    46033.33    947.01 o 
   3  19  -5     5472.97     6110.11    195.48 o 
   5  19  -5    13520.21    13941.46    455.49 o 
   7  19  -5     3944.85     4124.41    273.11 o 
   9  19  -5     4386.53     4691.65    192.19 o 
  11  19  -5     9682.38     9186.14    291.70 o 
   1  21  -5     6667.30     7504.61    235.15 o 
   3  21  -5     5844.82     6289.55    516.62 o 
   5  21  -5    12554.22    13159.62    944.03 o 
   7  21  -5     6517.04     6685.17    253.02 o 
   9  21  -5     4894.62     5055.86    210.15 o 
  11  21  -5     8577.31     8796.75    287.36 o 
   1  23  -5     3874.09     4687.32    303.53 o 
   3  23  -5    20700.88    23939.94   1066.06 o 
   5  23  -5     3015.83     3044.06    197.93 o 
   7  23  -5     5178.85     5652.94    285.01 o 
   9  23  -5     3993.16     4255.79    201.65 o 
  11  23  -5      359.56      309.97     73.73 o 
   1  25  -5     7294.63     8843.07    550.51 o 
   3  25  -5    13673.10    15336.88    938.90 o 
   5  25  -5     1283.70     1364.69    242.27 o 
   7  25  -5    11033.15    11961.40    457.82 o 
   9  25  -5     7197.62     8352.40    266.97 o 
   1  27  -5     9176.99    10673.10    527.01 o 
   3  27  -5     8560.16     9868.49   1023.99 o 
   5  27  -5     8689.01     9619.54    744.79 o 
   7  27  -5     6473.08     6917.60    527.09 o 
   9  27  -5     5718.04     6568.78    264.90 o 
   1  29  -5     5846.13     6823.71    587.41 o 
   3  29  -5     2513.00     2620.21    645.03 o 
   5  29  -5    11663.40    13289.04    808.67 o 
   7  29  -5     1100.04      835.60    189.13 o 
   1  31  -5     5840.80     6389.69    703.66 o 
   3  31  -5     2518.58     2486.92    455.82 o 
   5  31  -5     5156.03     5174.03    342.50 o 
   1  33  -5     2170.98     2056.06    487.87 o 
   3  33  -5     8828.57     9554.35    468.69 o 
   4   0  -4   175852.53   181967.69  11030.93 o 
   8   0  -4    11763.62    10568.27   1362.35 o 
  12   0  -4    13934.83    13039.95    572.15 o 
  16   0  -4    15885.32    16077.34    765.36 o 
   2   2  -4    10620.39    11053.52    262.33 o 
   4   2  -4    27524.56    28712.13   1988.63 o 
   6   2  -4    37262.97    35429.18    826.28 o 
   8   2  -4    44974.30    41974.58   1798.65 o 
  10   2  -4    14093.36    14229.00    392.06 o 
  12   2  -4     9397.37     8991.43    244.54 o 
  14   2  -4     2907.63     2480.64    606.27 o 
  16   2  -4     1325.42      960.71    293.92 o 
   0   4  -4     7122.11     7371.38    172.75 o 
   2   4  -4    54732.86    55205.70   2360.44 o 
   4   4  -4     4485.91     4483.06    122.98 o 
   6   4  -4     7739.80     7597.27    165.17 o 
   8   4  -4     1420.66     1038.54    144.75 o 
  10   4  -4     1608.14     1477.39     59.68 o 
  12   4  -4     3479.71     3208.80    113.96 o 
  14   4  -4     8399.64     8956.33    386.29 o 
  16   4  -4      389.77      297.21     91.71 o 
   2   6  -4      106.42      123.89     43.46 o 
   4   6  -4    39869.72    41995.43    823.10 o 
   6   6  -4     6868.86     6478.85    130.44 o 
   8   6  -4    55642.29    55223.27    936.68 o 
  10   6  -4     3996.99     3725.89    123.80 o 
  12   6  -4    19175.18    19565.59    391.84 o 
  14   6  -4      363.28      382.51    127.69 o 
  16   6  -4        5.17       47.93    119.21 o 
   0   8  -4   141952.09   156327.42   1189.76 o 
   2   8  -4    33734.42    34426.77   1055.04 o 
   4   8  -4    29233.69    29499.93    244.93 o 
   6   8  -4     2247.74     2143.04     57.61 o 
   8   8  -4       80.61       74.42     22.97 o 
  10   8  -4     2526.95     1967.88     99.27 o 
  12   8  -4    10816.84    10330.90    323.92 o 
  14   8  -4     6590.82     6050.28    252.84 o 
   2  10  -4    17990.48    17790.71   1761.98 o 
   4  10  -4      264.49      336.95     55.34 o 
   6  10  -4    55744.57    56464.96   2429.16 o 
   8  10  -4     1010.37     1010.41    166.19 o 
  10  10  -4    33756.48    34385.00   1866.59 o 
  12  10  -4     2085.27     1596.54    306.85 o 
  14  10  -4     1892.41     1569.06    112.48 o 
   0  12  -4    62012.26    69043.73    733.86 o 
   2  12  -4    19208.38    19151.64   1775.75 o 
   4  12  -4    23933.88    23030.52   1489.44 o 
   6  12  -4     9873.71     9869.59    240.39 o 
   8  12  -4     1872.85     1626.49    273.23 o 
  10  12  -4     3182.66     2761.26    106.39 o 
  12  12  -4     7423.24     7252.53    370.82 o 
  14  12  -4     4515.60     4261.04    346.91 o 
   2  14  -4     2561.02     2525.90    145.89 o 
   4  14  -4    39334.70    41879.86   2290.44 o 
   6  14  -4      798.06      740.03    114.07 o 
   8  14  -4    37385.19    33209.49    807.60 o 
  10  14  -4     2645.74     2236.25    152.26 o 
  12  14  -4    12511.35    12470.56    390.75 o 
  14  14  -4      251.29      217.62    100.96 o 
   0  16  -4    10290.50    10416.89    240.94 o 
   2  16  -4    46926.02    59193.54    690.54 o 
   4  16  -4     4299.24     4136.87    164.39 o 
   6  16  -4     7843.21     9389.08    450.31 o 
   8  16  -4       79.41      -57.23     87.54 o 
  10  16  -4     2771.90     2723.65    121.76 o 
  12  16  -4      866.55      760.13    126.11 o 
  14  16  -4    10107.71    10154.32    320.87 o 
   2  18  -4    10593.25    11609.69    209.52 o 
   4  18  -4    19181.62    21508.84    366.65 o 
   6  18  -4    20919.08    21945.46   1184.52 o 
   8  18  -4    16992.20    16171.01    876.15 o 
  10  18  -4    23841.54    24864.26    813.13 o 
  12  18  -4     6291.88     5921.82    213.90 o 
  14  18  -4      457.49      399.75     85.30 o 
   0  20  -4    92778.20   112902.48   2773.68 o 
   2  20  -4     4137.51     4560.85    198.82 o 
   4  20  -4    34934.38    38377.72   1404.25 o 
   6  20  -4      207.53      249.81     75.57 o 
   8  20  -4     1182.66     1182.60    172.36 o 
  10  20  -4      460.00      416.86     59.33 o 
  12  20  -4     6195.30     6115.77    245.70 o 
   2  22  -4     4651.29     4748.41    209.67 o 
   4  22  -4    12652.94    13143.20   1055.16 o 
   6  22  -4    17216.59    18455.21   1308.15 o 
   8  22  -4    16782.77    16476.90    903.58 o 
  10  22  -4     5059.31     5194.47    149.74 o 
  12  22  -4     5681.15     6843.76    604.13 o 
   0  24  -4     3714.49     3796.37    305.56 o 
   2  24  -4    26913.80    31165.16   2169.85 o 
   4  24  -4     1286.20     1349.43    181.22 o 
   6  24  -4     3879.58     3984.91    168.17 o 
   8  24  -4      539.09      482.26     76.43 o 
  10  24  -4     3938.99     4300.92    167.50 o 
  12  24  -4     1482.83     1139.95    308.95 o 
   2  26  -4      709.60      851.78    172.08 o 
   4  26  -4    19419.51    22424.18    838.55 o 
   6  26  -4     2593.33     2984.17    208.93 o 
   8  26  -4    24770.57    28138.41   1146.77 o 
  10  26  -4      681.66      443.97    109.55 o 
   0  28  -4    21575.63    22852.55    718.92 o 
   2  28  -4     6840.47     6652.59    474.25 o 
   4  28  -4    17142.16    18777.51    916.15 o 
   6  28  -4     1216.40     1148.94    195.08 o 
   8  28  -4      154.65      141.98     59.79 o 
  10  28  -4      454.87      444.48    112.71 o 
   2  30  -4     3685.32     4017.61    284.29 o 
   4  30  -4      148.05      124.31     88.34 o 
   6  30  -4    12051.28    13455.90    799.35 o 
   8  30  -4     1052.09      899.48    212.79 o 
   0  32  -4    12865.20    14475.52    718.92 o 
   2  32  -4    10824.71    11833.01    560.78 o 
   4  32  -4     6353.64     6631.09    856.44 o 
   6  32  -4      325.07      288.01    124.15 o 
   2  34  -4      491.83      539.08    168.42 o 
   4  34  -4     6765.28     7104.74    323.76 o 
   0  36  -4      780.90      427.33    199.38 o 
   1   1  -3    22768.66    22315.83    212.36 o 
   3   1  -3    23298.95    23452.07    529.61 o 
   5   1  -3   121673.66   124801.05   3684.85 o 
   7   1  -3    11122.65     9922.73    243.59 o 
   9   1  -3    10171.51     9440.14    327.88 o 
  11   1  -3    19550.79    19957.77    672.75 o 
  13   1  -3     1912.67     1787.49    110.75 o 
  15   1  -3     6435.82     6683.31    316.92 o 
   1   3  -3    39514.08    40287.41    225.80 o 
   3   3  -3    15896.32    15162.39    396.07 o 
   5   3  -3    18676.50    18131.31    486.85 o 
   7   3  -3    27408.52    25308.81    598.20 o 
   9   3  -3    13242.18    12249.88    374.30 o 
  11   3  -3     5492.21     5064.34    162.11 o 
  13   3  -3    12475.89    13183.51    299.04 o 
  15   3  -3     4801.44     5276.77    333.48 o 
   1   5  -3    18110.20    18199.08    245.58 o 
   3   5  -3    97000.31   100246.80   3497.85 o 
   5   5  -3     5021.82     5339.67    154.45 o 
   7   5  -3    22271.85    21878.40    775.62 o 
   9   5  -3    23649.69    22859.89    470.67 o 
  11   5  -3     6838.22     6599.31    221.92 o 
  13   5  -3    10373.63    10296.74    288.54 o 
  15   5  -3     3608.32     3740.27    233.51 o 
   1   7  -3    52824.08    52808.50   2468.58 o 
   3   7  -3    65168.95    68146.26   1307.08 o 
   5   7  -3    29287.20    29523.35    903.57 o 
   7   7  -3    38872.33    39894.46   1025.44 o 
   9   7  -3    18477.37    16095.40    956.62 o 
  11   7  -3     8446.49     8182.00    165.32 o 
  13   7  -3     7262.28     7165.23    301.92 o 
  15   7  -3     5594.55     5544.91    297.44 o 
   1   9  -3    50424.36    52647.61   2552.14 o 
   3   9  -3      706.60      674.61     44.15 o 
   5   9  -3    35292.04    33901.04    979.92 o 
   7   9  -3     9578.66     8815.12    269.88 o 
   9   9  -3    22418.05    18777.23    712.54 o 
  11   9  -3    16465.93    15745.88    374.06 o 
  13   9  -3      337.49      362.50     79.37 o 
  15   9  -3     8615.71     8557.33    319.22 o 
   1  11  -3    37286.40    37874.62   2663.07 o 
   3  11  -3    25863.29    27598.47   1987.91 o 
   5  11  -3    33225.42    32914.98   1399.51 o 
   7  11  -3     9268.19     8685.72    126.73 o 
   9  11  -3    11024.72     8332.14    592.82 o 
  11  11  -3    21391.36    19942.73    453.23 o 
  13  11  -3     1035.83     1072.35    255.56 o 
  15  11  -3     3464.71     3274.05    157.32 o 
   1  13  -3    37167.13    42021.00   1652.61 o 
   3  13  -3    48608.12    54453.98   2555.99 o 
   5  13  -3    15035.85    16512.16    962.92 o 
   7  13  -3    17521.13    17051.22   1000.16 o 
   9  13  -3    11958.65    10344.63    185.44 o 
  11  13  -3     8473.77     7704.76    172.91 o 
  13  13  -3    10885.20    10539.66    364.38 o 
  15  13  -3     1357.07     1171.58    143.51 o 
   1  15  -3     8459.02     8956.37    424.34 o 
   3  15  -3    46040.89    50875.15    770.55 o 
   5  15  -3      152.38      176.00     31.04 o 
   7  15  -3    23296.19    23252.45    908.76 o 
   9  15  -3    11596.05    11401.44    224.56 o 
  11  15  -3     1873.83     1856.77    227.05 o 
  13  15  -3     8569.96     8031.22    333.24 o 
  15  15  -3     1757.78     1615.27    139.91 o 
   1  17  -3    20347.40    24590.99    629.03 o 
   3  17  -3    17921.57    20651.75    227.64 o 
   5  17  -3     8564.38     8113.84    279.40 o 
   7  17  -3    12833.81    11806.75    414.31 o 
   9  17  -3     7502.56     7517.14    350.56 o 
  11  17  -3     5752.42     6342.44    228.04 o 
  13  17  -3    10332.86     9891.53    421.95 o 
  15  17  -3     1418.39      889.04    366.17 o 
   1  19  -3    29353.08    31116.55   1849.45 o 
   3  19  -3    11116.01    11016.57    872.69 o 
   5  19  -3    22827.99    25458.77   2104.97 o 
   7  19  -3     8053.22     8245.43    444.36 o 
   9  19  -3    11162.71    11218.06    404.85 o 
  11  19  -3    22541.24    23576.76    996.94 o 
  13  19  -3     2838.88     2736.50    150.97 o 
   1  21  -3    33641.01    35738.99   2218.16 o 
   3  21  -3     8882.16     8386.08    503.54 o 
   5  21  -3    27155.08    29296.27   2500.54 o 
   7  21  -3     9143.43     9258.56    327.24 o 
   9  21  -3     7253.25     7680.14    224.45 o 
  11  21  -3     2250.63     2448.97    177.67 o 
  13  21  -3     2864.64     2776.07    269.55 o 
   1  23  -3     2209.27     2376.96     87.39 o 
   3  23  -3     8490.50     8669.17    543.74 o 
   5  23  -3     9392.61    10869.99    399.47 o 
   7  23  -3    14257.23    15571.16    901.61 o 
   9  23  -3    11244.77    11972.79    329.38 o 
  11  23  -3      803.12      834.83    167.05 o 
  13  23  -3     4358.86     5226.92    264.88 o 
   1  25  -3     6033.61     5984.71    246.57 o 
   3  25  -3    35744.16    36491.59   1431.84 o 
   5  25  -3       65.14      136.86     65.05 o 
   7  25  -3     9834.55    10238.22    179.35 o 
   9  25  -3     5163.86     5745.94    184.66 o 
  11  25  -3     1963.51     1719.19    315.09 o 
   1  27  -3    15043.68    14543.11    550.97 o 
   3  27  -3    13910.28    13616.08    454.22 o 
   5  27  -3    14851.09    16000.92    973.52 o 
   7  27  -3    14089.69    14977.45    472.55 o 
   9  27  -3     4963.90     5044.65    170.56 o 
  11  27  -3     4883.31     5247.66    358.74 o 
   1  29  -3    12984.02    12733.30    363.66 o 
   3  29  -3      439.58      583.74    181.90 o 
   5  29  -3    18179.71    19369.15    705.51 o 
   7  29  -3     3594.66     4023.81    257.29 o 
   9  29  -3     1662.89     1457.51    278.22 o 
   1  31  -3     7609.62     7981.41    374.23 o 
   3  31  -3     1235.04     1167.05    325.40 o 
   5  31  -3    11367.15    12117.58    357.51 o 
   7  31  -3     3238.48     3384.44    242.83 o 
   9  31  -3     1755.37     1352.23    332.95 o 
   1  33  -3     7195.65     8033.45    342.75 o 
   3  33  -3     5353.59     5734.91    367.30 o 
   5  33  -3     1813.39     1541.13    344.68 o 
   7  33  -3     6156.69     6561.86    286.09 o 
   1  35  -3     5476.94     6392.95    347.87 o 
   3  35  -3     6696.76     7046.97    459.55 o 
   5  35  -3     1046.23     1057.40    237.89 o 
   1  37  -3     3899.70     4096.28    368.83 o 
   2   0  -2   174645.59   178306.97   4113.98 o 
   6   0  -2   123043.45   115462.58   4115.07 o 
  10   0  -2   126186.49   123558.16  12044.96 o 
  14   0  -2    12934.28    13734.48   1232.95 o 
   0   2  -2    99512.64    94926.52   2109.32 o 
   2   2  -2   305845.59   299824.38   1624.93 o 
   4   2  -2    19448.90    18429.23    302.76 o 
   6   2  -2    13729.32    13398.91    356.87 o 
   8   2  -2     1806.91     1601.28     72.45 o 
  10   2  -2     4643.88     3874.75    146.35 o 
  12   2  -2     8357.74     8945.34    227.52 o 
  14   2  -2     8201.03     8273.29    304.18 o 
  16   2  -2     7644.62     8549.65    400.49 o 
   2   4  -2     4255.07     4311.30     73.12 o 
   4   4  -2    30745.59    29029.69    640.35 o 
   6   4  -2     3016.77     2803.39     97.66 o 
   8   4  -2    70882.14    70918.08   1857.72 o 
  10   4  -2     3476.80     2334.18    446.52 o 
  12   4  -2    12539.77    13672.25    253.37 o 
  14   4  -2      158.02      165.21     55.48 o 
  16   4  -2      261.74      285.32    182.71 o 
   0   6  -2     1436.50     1431.22     82.92 o 
   2   6  -2   172079.63   157754.75   3147.74 o 
   4   6  -2     2388.88     2179.44     69.03 o 
   6   6  -2     6569.43     6072.38    128.37 o 
   8   6  -2      198.85      204.37     14.75 o 
  10   6  -2     8259.37     7814.87    144.12 o 
  12   6  -2      101.04      151.91     58.48 o 
  14   6  -2    20556.93    21880.15    988.74 o 
  16   6  -2      489.12      571.70    222.14 o 
   2   8  -2     5603.15     5479.27    120.11 o 
   4   8  -2    23316.87    25108.96    426.58 o 
   6   8  -2    72328.07    78360.28    763.65 o 
   8   8  -2    33618.80    34109.56    288.11 o 
  10   8  -2    42243.45    41031.34   1325.09 o 
  12   8  -2     5046.52     4855.75    283.60 o 
  14   8  -2     5323.47     5499.23    280.77 o 
  16   8  -2       32.71      -12.68     50.02 o 
   0  10  -2   126073.32   122281.40   2392.32 o 
   2  10  -2     3163.56     3481.62     92.25 o 
   4  10  -2    61069.35    64876.00   2648.11 o 
   6  10  -2     1797.19     1868.59     75.03 o 
   8  10  -2     1142.47     1102.05     51.20 o 
  10  10  -2     2368.41     1963.75    133.15 o 
  12  10  -2    14740.61    14373.38    522.55 o 
  14  10  -2       47.43      122.51     83.75 o 
  16  10  -2    19395.42    19906.84    936.83 o 
   2  12  -2    11718.07    12732.54    334.36 o 
   4  12  -2    42229.07    50697.13   2321.43 o 
   6  12  -2    63743.67    67957.16   1667.67 o 
   8  12  -2    28464.50    26981.48    922.05 o 
  10  12  -2    23998.70    22660.00   1132.58 o 
  12  12  -2     6466.12     6245.87    335.69 o 
  14  12  -2     2706.65     2671.70    210.10 o 
  16  12  -2       25.24       39.63     47.31 o 
   0  14  -2    21054.79    22224.28   1555.89 o 
   2  14  -2    79861.94    77618.59   5823.77 o 
   4  14  -2     9672.38    10096.95    330.81 o 
   6  14  -2    17903.33    18485.13    773.96 o 
   8  14  -2      677.98      704.95     46.06 o 
  10  14  -2     3582.48     3368.51    188.57 o 
  12  14  -2      377.18      402.21     75.99 o 
  14  14  -2    15677.68    16458.82    429.84 o 
  16  14  -2      345.12      299.02    136.71 o 
   2  16  -2     4675.73     4686.08    235.07 o 
   4  16  -2    28886.77    29989.04   1453.07 o 
   6  16  -2     2048.99     1921.39    130.01 o 
   8  16  -2    42234.25    43426.04   1803.02 o 
  10  16  -2     1798.34     1959.50    129.60 o 
  12  16  -2    10885.10    10954.13    614.92 o 
  14  16  -2      867.78      741.19    163.43 o 
   0  18  -2    71099.95    78005.67    776.16 o 
   2  18  -2    50232.46    56736.51   1561.61 o 
   4  18  -2    30312.23    31728.20   2063.40 o 
   6  18  -2     9837.36    10053.17    449.93 o 
   8  18  -2     1849.77     1858.60    121.39 o 
  10  18  -2      776.17      811.80    119.52 o 
  12  18  -2     9547.92     9100.88    356.81 o 
  14  18  -2     4260.18     4101.33    408.49 o 
   2  20  -2    18156.38    18043.90    800.02 o 
   4  20  -2     7680.00     7858.23    502.06 o 
   6  20  -2    77589.30    82539.35   2518.57 o 
   8  20  -2     2986.47     2806.92    140.92 o 
  10  20  -2    51446.43    49926.40   1748.37 o 
  12  20  -2      132.06       73.48     49.57 o 
  14  20  -2     3508.87     3416.98    195.30 o 
   0  22  -2    45600.00    50428.42   3232.71 o 
   2  22  -2    37412.81    40416.02   2409.57 o 
   4  22  -2    11507.29    11487.28    397.18 o 
   6  22  -2    11735.92    11825.77    317.68 o 
   8  22  -2     3251.93     3210.58    155.08 o 
  10  22  -2      448.49      448.19     66.73 o 
  12  22  -2     3816.63     3745.46    195.66 o 
  14  22  -2     4773.52     4749.14    238.47 o 
   2  24  -2      701.07      718.26    123.62 o 
   4  24  -2     9655.91     9791.33    294.05 o 
   6  24  -2     2407.84     2402.41    132.53 o 
   8  24  -2    18794.80    19628.04    452.95 o 
  10  24  -2     2808.50     2739.43    139.61 o 
  12  24  -2     7627.57     7327.81    358.94 o 
   0  26  -2     2738.22     3111.43    260.75 o 
   2  26  -2    41655.10    40956.15   1704.60 o 
   4  26  -2     3733.93     4133.70    165.85 o 
   6  26  -2     3763.95     3859.87    151.64 o 
   8  26  -2       80.11      -53.64     89.89 o 
  10  26  -2     2932.29     2800.78    152.49 o 
  12  26  -2     1259.49     1034.42    243.31 o 
   2  28  -2     6475.04     6540.68    231.16 o 
   4  28  -2     3834.79     3890.83    130.17 o 
   6  28  -2    29313.38    30296.84   1021.83 o 
   8  28  -2     8331.80     8390.81    349.69 o 
  10  28  -2    15935.79    17521.54    691.84 o 
   0  30  -2    39224.02    40073.54   1353.42 o 
   2  30  -2      340.14      463.02     75.77 o 
   4  30  -2    18466.04    18623.51    323.26 o 
   6  30  -2      558.52      530.80    100.43 o 
   8  30  -2      304.90      342.24     77.58 o 
  10  30  -2      143.20      109.06     94.00 o 
   2  32  -2     1978.48     1998.53    461.39 o 
   4  32  -2     2640.59     2858.42    174.44 o 
   6  32  -2    11197.16    11693.70    608.26 o 
   8  32  -2     7095.20     7520.19    450.92 o 
   0  34  -2      371.58      361.41    115.92 o 
   2  34  -2    19857.17    20782.23   1140.03 o 
   4  34  -2      564.86      624.72     98.35 o 
   6  34  -2     4886.77     5251.24    288.40 o 
   8  34  -2      273.19      340.83     76.57 o 
   2  36  -2     1424.58     1234.38    329.98 o 
   4  36  -2     9095.46     9896.62    806.79 o 
   6  36  -2     2682.37     2729.39    406.60 o 
   0  38  -2    15602.97    16401.58    532.35 o 
   2  38  -2     5452.58     5922.71    238.61 o 
   1   1  -1    77207.25    76619.77    806.20 o 
   3   1  -1    55530.58    54100.06    749.67 o 
   5   1  -1    85712.73    81414.13   1091.72 o 
   7   1  -1    24689.32    23077.04    580.98 o 
   9   1  -1    15035.75    14666.48    333.53 o 
  11   1  -1    21549.30    20638.58    324.13 o 
  13   1  -1     6773.34     7055.11    284.77 o 
  15   1  -1    15884.75    19115.55    536.08 o 
  17   1  -1     3963.69     4889.16    277.13 o 
   1   3  -1     4381.79     4346.13     60.97 o 
   3   3  -1   122547.91   115795.02   1962.97 o 
   5   3  -1    32736.78    33482.18    534.37 o 
   7   3  -1    19588.93    17294.60    826.48 o 
   9   3  -1    13962.64    13361.08    495.62 o 
  11   3  -1     5769.37     5234.45    335.56 o 
  13   3  -1    11237.11    12055.06    324.20 o 
  15   3  -1     5134.26     6135.05    153.27 o 
  17   3  -1     1196.89     1151.48    471.78 o 
   1   5  -1    41131.76    40109.94    677.84 o 
   3   5  -1   102696.09    98395.05   1456.67 o 
   5   5  -1    20879.72    22393.39    299.66 o 
   7   5  -1    57814.39    60741.55   1245.26 o 
   9   5  -1    12290.20    11359.79    493.12 o 
  11   5  -1      971.69      909.01    106.42 o 
  13   5  -1    28240.26    30752.08    652.95 o 
  15   5  -1       34.27       49.72     59.45 o 
  17   5  -1     3490.47     4019.32    248.88 o 
   1   7  -1    78283.63    76455.97    759.72 o 
   3   7  -1   115209.99   114015.36   1214.49 o 
   5   7  -1    47347.45    52819.73    777.59 o 
   7   7  -1    50948.70    52177.21   1126.90 o 
   9   7  -1    32632.23    29483.64   1603.92 o 
  11   7  -1    11659.70    10350.05    741.56 o 
  13   7  -1    12280.13    13317.21    503.98 o 
  15   7  -1     5434.89     5655.24    164.45 o 
  17   7  -1     2494.29     3021.73    226.25 o 
   1   9  -1    59614.37    60545.08    876.12 o 
   3   9  -1    10169.26    10175.52    140.05 o 
   5   9  -1   100464.06   104256.41   2307.17 o 
   7   9  -1     7359.61     7041.74    201.50 o 
   9   9  -1    13262.45    11156.66    751.11 o 
  11   9  -1    26309.14    26597.32    741.56 o 
  13   9  -1     2899.94     2923.81    135.50 o 
  15   9  -1     3634.97     3655.11    298.59 o 
  17   9  -1     3531.50     3600.09    148.82 o 
   1  11  -1   114958.59   110222.33   2407.81 o 
   3  11  -1     3522.78     3646.07    108.39 o 
   5  11  -1    27866.16    27406.65    547.00 o 
   7  11  -1    10073.92    10053.80    247.12 o 
   9  11  -1     7401.28     6247.38    259.35 o 
  11  11  -1    23626.69    22270.88    998.48 o 
  13  11  -1      787.13      786.52    164.88 o 
  15  11  -1     7164.49     7582.59    323.33 o 
   1  13  -1    58313.70    62391.23   1428.20 o 
   3  13  -1    48856.13    46649.89   1329.07 o 
   5  13  -1    22069.09    22300.00    766.08 o 
   7  13  -1    21820.80    23427.19    823.73 o 
   9  13  -1    22852.59    21632.03    719.14 o 
  11  13  -1    10257.26     9635.48    503.10 o 
  13  13  -1    12442.15    12833.98    267.92 o 
  15  13  -1     2521.65     3052.08    488.01 o 
   1  15  -1    18701.38    19199.28    409.71 o 
   3  15  -1    48407.98    48447.15   1784.81 o 
   5  15  -1     4700.17     4435.15     86.69 o 
   7  15  -1    30170.99    30136.25    967.29 o 
   9  15  -1    20206.46    20431.81    502.18 o 
  11  15  -1     1723.50     1524.88     81.92 o 
  13  15  -1    11401.53    11306.04    436.61 o 
  15  15  -1      981.00      843.62    293.00 o 
   1  17  -1     9449.74     8441.23    366.84 o 
   3  17  -1    38752.96    41844.81   1041.29 o 
   5  17  -1    17195.07    17691.64    268.43 o 
   7  17  -1    13342.95    12535.46    201.47 o 
   9  17  -1    19203.79    18634.14    905.86 o 
  11  17  -1     1800.62     1779.18    110.72 o 
  13  17  -1     6072.60     5527.46    204.45 o 
  15  17  -1     4367.87     4540.84    270.24 o 
   1  19  -1    26149.94    29005.83    637.37 o 
   3  19  -1     9567.65     9628.71    486.62 o 
   5  19  -1    44009.39    47366.47   2120.34 o 
   7  19  -1    23520.09    24020.88    481.68 o 
   9  19  -1     1672.33     1553.31    106.88 o 
  11  19  -1    17971.51    17912.80    331.23 o 
  13  19  -1     2291.53     1857.42    137.45 o 
  15  19  -1     7326.79     7511.35    339.00 o 
   1  21  -1    23319.37    21164.58   2486.85 o 
   3  21  -1     3456.05     3343.22     85.22 o 
   5  21  -1    34133.85    35411.73   1406.78 o 
   7  21  -1     3746.96     3800.28     90.36 o 
   9  21  -1    14830.23    14929.27    385.17 o 
  11  21  -1    14852.78    13911.70    684.29 o 
  13  21  -1     1709.92     1447.83    263.83 o 
   1  23  -1    16329.04    17157.44    382.70 o 
   3  23  -1    18585.47    18089.93    518.86 o 
   5  23  -1    19165.24    19149.10    950.52 o 
   7  23  -1     9839.09     9900.90    406.34 o 
   9  23  -1     2581.67     2495.96    189.29 o 
  11  23  -1     3114.55     3023.37    164.46 o 
  13  23  -1     3600.73     3363.98    242.41 o 
   1  25  -1    10333.89    10847.78    477.81 o 
   3  25  -1    29191.74    28939.41    481.11 o 
   5  25  -1     2475.55     2383.34    130.82 o 
   7  25  -1    27956.96    28000.11    809.66 o 
   9  25  -1     8782.63     9346.44    534.48 o 
  11  25  -1     1179.85      972.41    233.88 o 
  13  25  -1     8599.01     8051.42    688.04 o 
   1  27  -1    22166.79    21349.43    695.54 o 
   3  27  -1    25501.95    25534.66    564.67 o 
   5  27  -1     9801.15     9344.11    261.20 o 
   7  27  -1     6615.76     6811.43    235.74 o 
   9  27  -1    14832.03    15544.30    485.42 o 
  11  27  -1     6975.33     7087.88    286.21 o 
   1  29  -1    19144.24    18816.56    497.54 o 
   3  29  -1      691.48      694.56    115.85 o 
   5  29  -1    15370.33    15186.13    428.20 o 
   7  29  -1     3311.18     3495.93    161.45 o 
   9  29  -1     5536.87     5941.98    294.66 o 
  11  29  -1     5649.02     6005.72    275.05 o 
   1  31  -1     6495.03     7184.03    275.54 o 
   3  31  -1     2652.38     2644.32    368.99 o 
   5  31  -1    10456.38    10797.67    334.07 o 
   7  31  -1     5079.17     5520.51    193.57 o 
   9  31  -1     4158.01     4301.16    256.37 o 
   1  33  -1     7401.92     7348.52    233.16 o 
   3  33  -1    11987.03    12296.94    803.72 o 
   5  33  -1     1968.58     1724.66    314.84 o 
   7  33  -1     7356.20     7582.35    398.59 o 
   9  33  -1     3481.47     3200.78    254.08 o 
   1  35  -1     4858.04     4630.99    219.77 o 
   3  35  -1    11822.53    11226.17    333.53 o 
   5  35  -1      165.20      200.89     78.20 o 
   7  35  -1     2960.35     2458.44    288.25 o 
   1  37  -1     4260.04     4239.21    170.80 o 
   3  37  -1     4446.73     3697.84    190.94 o 
   5  37  -1     2574.20     2102.59    184.82 o 
   1  39  -1     5706.97     5689.05    201.35 o 
   4   0   0    98807.66    90993.19   2100.77 o 
   8   0   0     5155.19     4740.91     99.53 o 
  12   0   0    24946.65    27774.26    500.74 o 
  16   0   0    17500.70    19923.93    942.00 o 
   2   2   0     3360.69     3188.51     74.65 o 
   4   2   0    48895.44    47206.41    695.07 o 
   6   2   0    41740.32    40859.16    541.38 o 
   8   2   0    65725.69    62539.46   1274.64 o 
  10   2   0    52065.28    51972.08   2139.59 o 
  12   2   0    39028.84    42378.54    461.75 o 
  14   2   0      100.49      194.77     49.53 o 
  16   2   0       52.61      114.50     98.25 o 
   0   4   0      714.66      803.65     25.32 o 
   2   4   0    76948.88    72380.89   1244.04 o 
   4   4   0      930.60     1074.58     21.22 o 
   6   4   0     7543.70     6725.12     81.36 o 
   8   4   0     1598.74     1599.80     45.98 o 
  10   4   0     2635.58     2296.91     43.39 o 
  12   4   0      608.86      681.17     97.51 o 
  14   4   0     8823.36    10033.24    228.02 o 
  16   4   0     3909.84     4384.15    192.74 o 
   2   6   0     1625.12     1667.75     34.33 o 
   4   6   0    50086.47    49678.79    551.90 o 
   6   6   0     3598.43     3096.68     69.94 o 
   8   6   0    93078.48    93616.09   1902.54 o 
  10   6   0     3498.57     3219.07    141.56 o 
  12   6   0    19422.25    20044.31    487.05 o 
  14   6   0      142.95      184.73     53.19 o 
  16   6   0      345.33      288.61     77.78 o 
   0   8   0   151340.06   136123.86   1216.20 o 
   2   8   0    59657.09    57780.77    845.34 o 
   4   8   0   111356.18   111557.09   1432.91 o 
   6   8   0    13079.04    12491.83    244.44 o 
   8   8   0     5934.14     6314.51    156.46 o 
  10   8   0     4591.87     4345.89    163.60 o 
  12   8   0    13816.28    13815.49    409.10 o 
  14   8   0    12713.36    12833.46    353.67 o 
  16   8   0    12408.01    14249.28    489.24 o 
   2  10   0    14998.79    15978.44    307.24 o 
   4  10   0     4380.45     4896.38    131.18 o 
   6  10   0   140419.50   142411.27   2080.91 o 
   8  10   0     2470.29     2432.65     65.37 o 
  10  10   0    39332.17    37477.73   1572.50 o 
  12  10   0       79.30      101.69     45.26 o 
  14  10   0     4475.87     4844.52    154.95 o 
  16  10   0      111.64       89.73     72.62 o 
   0  12   0    62452.58    61078.52   1215.25 o 
   2  12   0    46126.05    46413.93   1019.81 o 
   4  12   0    57594.37    57792.59   1157.38 o 
   6  12   0     1946.90     1729.51     43.92 o 
   8  12   0      234.21      301.64     31.80 o 
  10  12   0      129.16      149.84     22.79 o 
  12  12   0     3505.79     3367.62    207.76 o 
  14  12   0    12755.43    12571.99    424.50 o 
  16  12   0    16242.40    17027.38    754.80 o 
   2  14   0    14577.61    15494.44    351.08 o 
   4  14   0    42229.55    42324.53   1003.70 o 
   6  14   0     7043.15     6901.81    239.72 o 
   8  14   0    73307.88    73528.45    887.07 o 
  10  14   0      946.38      892.53     82.32 o 
  12  14   0    12929.80    12849.38   1192.53 o 
  14  14   0      437.25      413.42    140.83 o 
  16  14   0      200.66      176.41     59.59 o 
   0  16   0      192.87      174.59     91.79 o 
   2  16   0    94513.68    94945.77   2513.73 o 
   4  16   0     3724.28     3505.69     76.37 o 
   6  16   0     6184.59     5411.60    109.88 o 
   8  16   0      269.12      217.97     31.80 o 
  10  16   0     2650.38     2353.62    124.32 o 
  12  16   0     3983.74     3872.71    258.01 o 
  14  16   0     8836.36     9748.41    653.00 o 
  16  16   0      633.69      454.94    174.62 o 
   2  18   0    15674.61    16299.65    344.86 o 
   4  18   0    19096.06    18018.25    593.13 o 
   6  18   0    56759.13    55961.20   1354.66 o 
   8  18   0    56649.57    54736.80   1157.14 o 
  10  18   0    15008.48    13380.76    383.37 o 
  12  18   0     6797.45     5856.27    575.93 o 
  14  18   0     5244.58     5501.06    416.29 o 
   0  20   0   140385.70   151326.22   5482.55 o 
   2  20   0      397.49      541.88     64.91 o 
   4  20   0    74955.02    72322.31   2753.53 o 
   6  20   0    11924.34    11663.32    421.85 o 
   8  20   0     3780.13     3593.05    101.18 o 
  10  20   0      261.40      178.46     47.34 o 
  12  20   0    12161.30    11664.05    858.34 o 
  14  20   0      122.13      184.37    101.57 o 
   2  22   0    10955.03    11094.87    271.43 o 
   4  22   0    27216.71    26638.76    475.76 o 
   6  22   0     1249.07     1328.86     77.41 o 
   8  22   0    25846.69    25069.81   1113.95 o 
  10  22   0    20000.23    18672.69    627.62 o 
  12  22   0     9198.48     8585.03    711.82 o 
  14  22   0      163.12      228.25     75.61 o 
   0  24   0     7150.79     6373.40    174.61 o 
   2  24   0    40685.98    41274.86   1917.83 o 
   4  24   0      141.94      158.15     33.08 o 
   6  24   0      648.72      824.05    103.06 o 
   8  24   0       93.64       75.03     42.35 o 
  10  24   0     2885.01     2733.00    159.59 o 
  12  24   0     2207.23     1938.46    201.03 o 
  14  24   0     8377.93     9282.76    373.67 o 
   2  26   0      568.91      608.76     93.34 o 
   4  26   0    21645.02    22565.02   1044.08 o 
   6  26   0      944.14      911.21     87.07 o 
   8  26   0    43481.27    45620.46   1182.12 o 
  10  26   0     1659.67     1499.42    291.92 o 
  12  26   0     9140.98     9099.28    745.21 o 
   0  28   0    47888.82    44315.24   1597.44 o 
   2  28   0    15850.35    14240.94    507.46 o 
   4  28   0    14257.82    14838.55    621.38 o 
   6  28   0      393.49      386.68     62.18 o 
   8  28   0       16.67       73.50     45.15 o 
  10  28   0      601.83      631.44    172.92 o 
  12  28   0     5506.83     5699.26    555.85 o 
   2  30   0      915.24     1175.07    148.55 o 
   4  30   0     1994.41     1697.77    272.30 o 
   6  30   0    22848.14    24628.80   1046.52 o 
   8  30   0      101.25      221.94     53.43 o 
  10  30   0    16250.16    16748.38    552.24 o 
   0  32   0    19634.82    18337.28    424.99 o 
   2  32   0    13238.91    12571.29    296.68 o 
   4  32   0    10140.25     9464.16    375.14 o 
   6  32   0     3502.00     3491.08    125.98 o 
   8  32   0       50.52       86.68     79.86 o 
  10  32   0     4166.23     4009.72    173.98 o 
   2  34   0      134.28      235.54     60.33 o 
   4  34   0    17741.27    17573.83    580.84 o 
   6  34   0     2842.17     2777.25    191.63 o 
   8  34   0    11108.78    11104.01    400.82 o 
   0  36   0     4344.73     3949.15    294.77 o 
   2  36   0    14053.75    14130.54    513.54 o 
   4  36   0      447.62      369.34     96.29 o 
   6  36   0     4958.99     4889.75    155.96 o 
   2  38   0     3257.55     3560.79    147.19 o 
   4  38   0     2646.96     2655.08    185.27 o 
   1   1   1    85843.18    84093.50   1056.38 o 
   3   1   1    48405.90    48571.41    448.89 o 
   5   1   1    88098.44    83954.56    654.86 o 
   7   1   1    24961.54    24490.40    693.22 o 
   9   1   1    14487.22    13879.94    179.48 o 
  11   1   1    22676.54    22330.94   1088.24 o 
  13   1   1     7565.98     7793.04    304.60 o 
  15   1   1    13768.22    14499.39    438.93 o 
  17   1   1     4047.19     4342.80    498.60 o 
   1   3   1      915.73      972.76     24.23 o 
   3   3   1   108795.38   102467.68   1395.94 o 
   5   3   1    36704.21    36879.33    322.52 o 
   7   3   1    20000.58    19613.81    418.11 o 
   9   3   1    12844.76    12888.05    166.60 o 
  11   3   1     6959.41     6852.79    147.84 o 
  13   3   1    12865.47    13870.76    681.61 o 
  15   3   1     5799.75     6305.05    224.98 o 
  17   3   1     1489.28     1683.02    228.16 o 
   1   5   1    44988.53    44839.61   1267.24 o 
   3   5   1   111394.81   108810.01   1332.09 o 
   5   5   1    18753.78    19881.31    418.67 o 
   7   5   1    52374.49    55385.15   1032.04 o 
   9   5   1    11436.52    10000.19    213.10 o 
  11   5   1     1500.88     1574.20     69.17 o 
  13   5   1    24538.52    25763.88   1236.07 o 
  15   5   1      397.14      392.24     86.35 o 
  17   5   1     4369.67     4771.56    164.59 o 
   1   7   1    87522.95    82927.91   1930.64 o 
   3   7   1   106794.69   100935.09   1510.07 o 
   5   7   1    44265.55    49203.91   1059.69 o 
   7   7   1    56481.04    55235.08   1551.00 o 
   9   7   1    32727.46    33182.89    885.29 o 
  11   7   1    11888.83    11526.14    380.70 o 
  13   7   1    11620.27    11653.15    312.15 o 
  15   7   1     5959.72     6178.35    407.02 o 
  17   7   1     2255.98     2890.83    305.89 o 
   1   9   1    59394.66    58213.71    928.85 o 
   3   9   1    10543.33     9984.27    246.30 o 
   5   9   1   101135.58   104119.80   2058.99 o 
   7   9   1    10543.72    10603.19    386.80 o 
   9   9   1    13930.36    12993.29    373.01 o 
  11   9   1    27060.75    27169.74   1095.34 o 
  13   9   1     2741.78     2609.25     71.66 o 
  15   9   1     3379.37     3879.21    146.70 o 
  17   9   1     2468.55     2719.31    414.34 o 
   1  11   1   116081.84   115104.27   2452.37 o 
   3  11   1     2857.50     2687.60     74.51 o 
   5  11   1    26660.21    24845.41    438.05 o 
   7  11   1     9606.81     9015.06    221.09 o 
   9  11   1     7294.75     7120.72    257.10 o 
  11  11   1    23122.15    23132.28   1077.03 o 
  13  11   1     1187.84     1247.51     96.23 o 
  15  11   1     7874.94     8635.51    374.87 o 
   1  13   1    52726.07    56627.89   1217.19 o 
   3  13   1    50137.14    46486.61   1223.14 o 
   5  13   1    21503.85    20106.40    512.99 o 
   7  13   1    22283.61    21500.30    468.39 o 
   9  13   1    21776.36    20643.80    954.42 o 
  11  13   1    11048.45    10906.78    320.73 o 
  13  13   1    12368.08    12226.18    349.16 o 
  15  13   1     2842.63     2939.05    190.31 o 
   1  15   1    19927.71    20405.76    424.94 o 
   3  15   1    55256.81    54984.52   1183.12 o 
   5  15   1     4230.23     3739.43     71.21 o 
   7  15   1    29675.91    29869.11    731.05 o 
   9  15   1    19040.74    18387.67    588.47 o 
  11  15   1     1553.08     1412.62     88.38 o 
  13  15   1     9973.07     9557.80    340.14 o 
  15  15   1     1032.28     1074.40    252.70 o 
   1  17   1     9036.48     8251.58    120.93 o 
   3  17   1    36440.77    37873.83   1009.31 o 
   5  17   1    18040.71    17134.21    645.67 o 
   7  17   1    16126.24    15852.43    287.99 o 
   9  17   1    17503.40    17243.85    613.25 o 
  11  17   1     2066.94     2086.12    176.56 o 
  13  17   1     7025.38     6216.12    315.16 o 
  15  17   1     5048.04     5098.95    287.08 o 
   1  19   1    23888.95    24954.10    426.89 o 
   3  19   1    10254.68    10403.48    365.58 o 
   5  19   1    44065.90    42843.66   1479.71 o 
   7  19   1    24458.39    22554.87    980.80 o 
   9  19   1     1538.69     1521.72     72.25 o 
  11  19   1    16102.76    15716.15    864.68 o 
  13  19   1     2164.63     1730.26    376.05 o 
  15  19   1     7531.16     7826.16   1181.32 o 
   1  21   1    20984.79    21488.22    320.14 o 
   3  21   1     2760.42     2650.94     78.83 o 
   5  21   1    31777.78    30590.63   1142.18 o 
   7  21   1     4783.49     4599.10    142.48 o 
   9  21   1    18030.30    17645.47    708.30 o 
  11  21   1    13747.26    13271.93    635.30 o 
  13  21   1     1651.83     1339.69    301.47 o 
   1  23   1    16624.38    15565.43    384.75 o 
   3  23   1    21705.06    21461.27   1261.57 o 
   5  23   1    17750.74    17191.28    465.06 o 
   7  23   1     6855.79     6514.93    197.23 o 
   9  23   1     3930.91     3731.33    113.78 o 
  11  23   1     2993.31     2758.71    168.93 o 
  13  23   1     3928.29     3631.05    321.62 o 
   1  25   1    11213.04    10838.76    350.57 o 
   3  25   1    31396.50    32377.00   1328.35 o 
   5  25   1     1759.43     1714.37     86.30 o 
   7  25   1    27629.18    27353.28    540.70 o 
   9  25   1     9578.75     9413.52    351.98 o 
  11  25   1      890.31      732.04    136.29 o 
  13  25   1     8728.62     9148.49    694.47 o 
   1  27   1    24169.05    24127.90    877.11 o 
   3  27   1    25164.46    23825.03    542.21 o 
   5  27   1     9522.34     9089.55    234.24 o 
   7  27   1     6822.77     6790.23    303.85 o 
   9  27   1    13726.34    12772.03    440.80 o 
  11  27   1     6913.10     7017.37    322.69 o 
   1  29   1    17234.34    17088.94    535.04 o 
   3  29   1      314.27      303.55     53.84 o 
   5  29   1    14945.88    14794.39    487.14 o 
   7  29   1     3188.06     3172.47    101.86 o 
   9  29   1     6086.15     6004.12    230.55 o 
  11  29   1     7017.82     6824.31    411.60 o 
   1  31   1     6012.16     6499.23    193.27 o 
   3  31   1     2920.73     2731.95    146.91 o 
   5  31   1    10150.48     9888.87    283.07 o 
   7  31   1     4537.08     4221.13    209.13 o 
   9  31   1     4435.55     4434.28    212.30 o 
   1  33   1     8585.77     8286.89    325.36 o 
   3  33   1    11914.77    12689.23    624.24 o 
   5  33   1     2139.63     1922.80    127.63 o 
   7  33   1     7461.91     7314.77    279.89 o 
   9  33   1     3605.97     3575.73    196.88 o 
   1  35   1     5180.74     4750.50    134.31 o 
   3  35   1    11885.76    11269.43    384.14 o 
   5  35   1      226.10      211.72     71.59 o 
   7  35   1     3062.19     2888.59    334.21 o 
   1  37   1     4069.71     3770.24    151.07 o 
   3  37   1     3926.86     3818.82    267.64 o 
   5  37   1     2314.51     1428.18    398.48 o 
   1  39   1     5262.45     5071.70    161.06 o 
   2   0   2   195731.80   192141.42   2435.35 o 
   6   0   2   117006.81   115603.21   2502.37 o 
  10   0   2   129301.02   129703.77   6087.05 o 
  14   0   2    13036.87    12743.56    571.18 o 
   0   2   2    92127.09    93083.38    757.77 o 
   2   2   2   309380.88   297272.72   4194.81 o 
   4   2   2    20285.79    19742.75    232.58 o 
   6   2   2    14808.26    15167.89    218.22 o 
   8   2   2     1977.46     1904.44     63.53 o 
  10   2   2     3633.79     3156.86     97.58 o 
  12   2   2    10919.63    10859.73    270.72 o 
  14   2   2     9521.02     9860.74    265.51 o 
  16   2   2     5937.37     6627.30    228.91 o 
   2   4   2     3990.12     4187.08    114.61 o 
   4   4   2    29828.85    30294.53    463.06 o 
   6   4   2     2508.23     2366.82     66.45 o 
   8   4   2    68349.60    71931.15    761.50 o 
  10   4   2     2241.76     2141.29    136.06 o 
  12   4   2    11654.70    11876.44    341.12 o 
  14   4   2      339.12      476.14    116.80 o 
  16   4   2      362.03      411.44    112.00 o 
   0   6   2     2080.92     2060.90     85.51 o 
   2   6   2   165203.77   163203.28   2420.99 o 
   4   6   2     1656.32     1406.62     74.03 o 
   6   6   2     6662.12     6330.04    147.54 o 
   8   6   2      231.06      310.31     52.19 o 
  10   6   2     8841.28     8929.87    203.68 o 
  12   6   2      187.10      212.21     37.38 o 
  14   6   2    19991.61    20996.44    630.67 o 
  16   6   2      490.50      591.15    182.07 o 
   2   8   2     3340.54     3181.25     47.07 o 
   4   8   2    22137.46    24690.64    799.98 o 
   6   8   2    78131.42    80718.81   1772.17 o 
   8   8   2    35282.10    36969.07   1278.35 o 
  10   8   2    39505.80    40631.97    796.72 o 
  12   8   2     5510.14     5618.87    186.00 o 
  14   8   2     5131.04     5236.09    112.46 o 
  16   8   2       17.57      147.72     52.93 o 
   0  10   2   122009.41   117444.87   3659.37 o 
   2  10   2     2978.23     3199.08     67.21 o 
   4  10   2    64933.93    52476.00   4444.69 o 
   6  10   2     1922.06     1864.19     74.11 o 
   8  10   2      953.30      985.44     56.45 o 
  10  10   2     2378.63     2297.70    135.80 o 
  12  10   2    14351.33    14164.21    465.80 o 
  14  10   2       35.25       29.83     49.93 o 
  16  10   2    20036.09    22413.70   1802.66 o 
   2  12   2    10017.28    10360.86    229.52 o 
   4  12   2    43654.09    42534.55   2087.19 o 
   6  12   2    63859.77    64946.45   1958.33 o 
   8  12   2    26017.69    27340.94    898.80 o 
  10  12   2    22411.29    23205.36   1071.22 o 
  12  12   2     7843.43     8039.29    266.11 o 
  14  12   2     3578.44     3882.19    232.64 o 
  16  12   2       13.10      144.47    145.31 o 
   0  14   2    17041.33    18079.94    990.38 o 
   2  14   2    76526.14    74462.07   1797.87 o 
   4  14   2    11398.87    11161.35    317.67 o 
   6  14   2    18382.41    18889.45    695.19 o 
   8  14   2      681.85      676.39     68.34 o 
  10  14   2     4203.90     3790.07    166.54 o 
  12  14   2      161.74      218.50     39.14 o 
  14  14   2    15196.77    16252.63   1310.39 o 
  16  14   2      251.55      234.02    109.01 o 
   2  16   2     3895.22     4034.38    161.15 o 
   4  16   2    30869.39    30291.02    706.83 o 
   6  16   2     1589.69     1497.29    145.43 o 
   8  16   2    40774.92    43277.38   2210.84 o 
  10  16   2     2138.74     1952.68    247.56 o 
  12  16   2    10676.02    10682.83    438.83 o 
  14  16   2      571.73      530.47    124.38 o 
   0  18   2    73889.16    70622.63   4152.01 o 
   2  18   2    51010.80    53084.18   2564.33 o 
   4  18   2    31991.14    31278.27    926.19 o 
   6  18   2    11142.68    10475.22    351.43 o 
   8  18   2     1680.59     1395.67    160.27 o 
  10  18   2     1233.24     1307.23    106.07 o 
  12  18   2     7777.18     7829.83    401.43 o 
  14  18   2     4286.35     4004.79    393.46 o 
   2  20   2    17593.58    16879.19    695.46 o 
   4  20   2     7460.64     6916.48    261.59 o 
   6  20   2    77996.79    79722.31   3690.81 o 
   8  20   2     3363.91     3101.74    165.99 o 
  10  20   2    53522.21    56045.46   3202.17 o 
  12  20   2      101.01       56.67     90.14 o 
  14  20   2     3593.06     3314.18    264.63 o 
   0  22   2    48393.40    50552.04   6682.49 o 
   2  22   2    39583.85    39772.80   1553.76 o 
   4  22   2     6418.99     5618.07    209.63 o 
   6  22   2    11772.81    10686.44    680.28 o 
   8  22   2     3396.26     3187.07    164.67 o 
  10  22   2      309.23      394.87     89.24 o 
  12  22   2     4997.79     4894.80    267.10 o 
  14  22   2     4502.62     4416.06    392.61 o 
   2  24   2      990.19      916.87    105.59 o 
   4  24   2    11256.30    10653.61    447.63 o 
   6  24   2     1922.75     1954.95    135.14 o 
   8  24   2    16449.42    16915.79   1031.43 o 
  10  24   2     2826.11     3015.40    236.67 o 
  12  24   2     7574.48     7168.89    283.82 o 
   0  26   2     2297.21     2243.80    243.54 o 
   2  26   2    40284.44    41306.16   2453.49 o 
   4  26   2     2968.41     2747.07    101.63 o 
   6  26   2     4177.14     3926.89    329.58 o 
   8  26   2      103.61      109.35     42.00 o 
  10  26   2     3320.12     3595.79    371.00 o 
  12  26   2     1359.20     1025.94    270.09 o 
   2  28   2     7105.00     6475.35    252.71 o 
   4  28   2     4605.24     4114.45    186.29 o 
   6  28   2    28344.61    27319.98   1919.04 o 
   8  28   2     8161.75     7049.86    324.04 o 
  10  28   2    15738.05    16268.93   1513.66 o 
   0  30   2    36084.94    38995.18   3284.33 o 
   2  30   2      443.88      499.14     63.91 o 
   4  30   2    19928.63    19170.76   1289.13 o 
   6  30   2      428.43      318.81     93.70 o 
   8  30   2      338.67      298.26     82.65 o 
  10  30   2      145.47       54.65    133.95 o 
   2  32   2     1941.64     1943.83    126.76 o 
   4  32   2     2350.60     2371.46    182.52 o 
   6  32   2    11261.59    11263.98    727.68 o 
   8  32   2     8759.79     8018.31    476.88 o 
   0  34   2      392.19      310.08     67.13 o 
   2  34   2    20834.24    19822.26    855.92 o 
   4  34   2      712.27      689.84    106.22 o 
   6  34   2     4050.61     3824.20    231.62 o 
   8  34   2      298.84      244.05    121.73 o 
   2  36   2     1623.62     1427.88    140.35 o 
   4  36   2     8301.39     8681.19    350.53 o 
   6  36   2     1970.01     1067.07    360.24 o 
   0  38   2    16622.91    15859.40    499.04 o 
   2  38   2     5586.54     5355.93    174.72 o 
   1   1   3    23968.21    23519.94    514.36 o 
   3   1   3    24468.57    25115.94    476.39 o 
   5   1   3   111861.41   114865.03   1171.39 o 
   7   1   3     8980.34     8888.73    271.74 o 
   9   1   3     8667.31     8388.58    270.92 o 
  11   1   3    21304.49    21412.09    499.25 o 
  13   1   3     2108.79     2151.58    235.16 o 
  15   1   3     6660.65     7046.23    225.60 o 
   1   3   3    39068.68    40198.48    415.76 o 
   3   3   3    12079.47    11141.18    171.98 o 
   5   3   3    23288.83    24364.64    307.42 o 
   7   3   3    28709.17    29557.39    617.06 o 
   9   3   3    15592.42    17144.04    538.03 o 
  11   3   3     3526.42     3472.05    103.94 o 
  13   3   3    11058.15    11097.42    334.24 o 
  15   3   3     4980.22     5579.24    237.15 o 
   1   5   3    17438.28    17924.93    454.23 o 
   3   5   3    98311.71   107878.66   3261.54 o 
   5   5   3     5836.20     6138.13    170.05 o 
   7   5   3    23067.97    23990.34    502.92 o 
   9   5   3    26889.21    27454.09    627.43 o 
  11   5   3     7722.92     7349.73    153.54 o 
  13   5   3     9723.90     9958.32    298.65 o 
  15   5   3     3405.08     3746.21    149.69 o 
   1   7   3    58622.58    57750.42   1072.99 o 
   3   7   3    64621.18    69976.77   1898.74 o 
   5   7   3    26640.10    26776.29    904.98 o 
   7   7   3    38365.88    39482.56   1256.26 o 
   9   7   3    20967.88    22149.03    719.29 o 
  11   7   3     7947.71     8069.33    209.59 o 
  13   7   3     7061.56     7109.72    209.18 o 
  15   7   3     5282.37     5948.62    222.72 o 
   1   9   3    49441.31    50079.66   1016.64 o 
   3   9   3     1753.38     1851.86     91.95 o 
   5   9   3    33626.61    33330.75   1118.93 o 
   7   9   3     8461.37     8778.56    396.26 o 
   9   9   3    22672.06    23710.78    371.12 o 
  11   9   3    16357.56    16327.30    498.12 o 
  13   9   3      476.55      530.00     92.72 o 
  15   9   3     8511.62     9190.27    328.67 o 
   1  11   3    41151.80    43115.36    999.44 o 
   3  11   3    25209.12    27917.00    825.51 o 
   5  11   3    31908.34    33603.27    624.36 o 
   7  11   3     8863.14     8828.94    529.10 o 
   9  11   3    11808.47    10715.83    531.74 o 
  11  11   3    19121.74    19809.20   1522.26 o 
  13  11   3     1119.75     1084.56    226.40 o 
  15  11   3     3450.64     3586.35    217.55 o 
   1  13   3    36764.27    37699.85    912.57 o 
   3  13   3    52667.15    55809.10   1540.68 o 
   5  13   3    16279.77    16611.52    643.00 o 
   7  13   3    17381.69    18227.66    497.23 o 
   9  13   3    11523.54    10832.21    771.78 o 
  11  13   3     8690.81     8508.49    577.11 o 
  13  13   3    11291.14    11857.85    584.22 o 
  15  13   3     1173.41      933.15    323.74 o 
   1  15   3     7503.93     7267.16    186.56 o 
   3  15   3    42502.02    43188.65    813.50 o 
   5  15   3      408.92      302.25     61.40 o 
   7  15   3    24458.94    25346.21    835.02 o 
   9  15   3    13090.66    13144.25    845.79 o 
  11  15   3     1708.98     1869.11    119.83 o 
  13  15   3     9616.22     9556.45    522.54 o 
  15  15   3     1570.30     1987.53    332.51 o 
   1  17   3    19499.16    19574.65    646.55 o 
   3  17   3    15830.94    15244.95    422.51 o 
   5  17   3    11774.31    10796.31    511.80 o 
   7  17   3    12431.01    12761.35    641.28 o 
   9  17   3     6871.21     6247.92    346.46 o 
  11  17   3     4346.64     4250.06    233.27 o 
  13  17   3     9605.15     9714.93    418.77 o 
  15  17   3     1682.85      992.75    473.19 o 
   1  19   3    25120.20    25148.55    954.73 o 
   3  19   3    11210.89    10768.97    561.57 o 
   5  19   3    25714.96    23670.11   1249.09 o 
   7  19   3     9057.40     8558.67    483.75 o 
   9  19   3    10250.86    10119.62    531.87 o 
  11  19   3    21830.51    23610.54   1225.85 o 
  13  19   3     2625.20     2317.53    132.59 o 
   1  21   3    35602.04    32937.21   1452.83 o 
   3  21   3     8576.43     7755.23    481.37 o 
   5  21   3    24276.60    23364.38   1258.44 o 
   7  21   3    10503.55    10522.20    807.51 o 
   9  21   3     6474.10     6478.87    441.60 o 
  11  21   3     1939.35     2075.79    236.55 o 
  13  21   3     2841.89     2238.68    251.29 o 
   1  23   3     3473.13     3003.21    162.28 o 
   3  23   3     9818.71     9415.75    411.23 o 
   5  23   3     7942.79     7599.98    367.64 o 
   7  23   3    12847.66    12362.55    648.79 o 
   9  23   3    10962.05    10796.79    859.81 o 
  11  23   3     1463.29     1116.92    302.53 o 
  13  23   3     4327.74     4433.43    394.04 o 
   1  25   3     5795.32     5163.91    275.48 o 
   3  25   3    34620.44    37285.40   2275.76 o 
   5  25   3       62.99       87.88     62.03 o 
   7  25   3    10936.04    10947.55    854.44 o 
   9  25   3     5871.55     6000.33    509.63 o 
  11  25   3     2550.91     2556.82    365.96 o 
   1  27   3    16304.33    16043.70    933.45 o 
   3  27   3    12957.12    12001.06    604.40 o 
   5  27   3    15434.53    15445.96   1035.01 o 
   7  27   3    13490.32    12773.00    930.94 o 
   9  27   3     5955.97     6133.12    624.05 o 
  11  27   3     5916.39     5785.36    284.60 o 
   1  29   3    15498.61    15348.41   1016.65 o 
   3  29   3      271.34      363.81     47.73 o 
   5  29   3    17567.88    17225.59   1215.34 o 
   7  29   3     2976.11     2734.88    160.15 o 
   9  29   3     1372.23     1182.64    230.10 o 
   1  31   3     7386.36     7081.73    438.12 o 
   3  31   3      869.08     1036.28    124.12 o 
   5  31   3    11104.88     9496.62   1446.22 o 
   7  31   3     3378.68     3499.89    283.88 o 
   9  31   3     1573.79     1235.54    406.21 o 
   1  33   3     7192.36     7293.27    341.14 o 
   3  33   3     4781.78     5080.56    347.91 o 
   5  33   3     1594.82     1323.54    263.01 o 
   7  33   3     5758.50     5523.64    499.22 o 
   1  35   3     5372.40     5190.13    345.84 o 
   3  35   3     6507.82     6003.25    451.85 o 
   5  35   3     1253.38      930.70    245.20 o 
   1  37   3     3507.67     3345.22    264.03 o 
   0   0   4   159178.72   153355.33  10304.86 o 
   4   0   4   176512.66   172492.42   9246.04 o 
   8   0   4    12403.34    12783.06    609.60 o 
  12   0   4    14827.75    15953.76    498.86 o 
  16   0   4    16288.92    18137.02    795.23 o 
   2   2   4    11553.49    12232.84    154.69 o 
   4   2   4    33582.29    36751.97    609.07 o 
   6   2   4    33913.83    35393.25    306.96 o 
   8   2   4    45553.84    47357.77    572.98 o 
  10   2   4    13674.92    13845.42    488.00 o 
  12   2   4    10113.59     9882.06    218.98 o 
  14   2   4     2762.49     2862.00    279.91 o 
  16   2   4     1365.77     1219.83    369.56 o 
   0   4   4     6498.58     6714.54    137.90 o 
   2   4   4    50850.10    53198.46   1324.71 o 
   4   4   4     2831.77     2864.44    224.75 o 
   6   4   4     9800.13    10188.35    164.04 o 
   8   4   4     1373.00     1487.20     99.26 o 
  10   4   4     2383.83     2185.24    153.67 o 
  12   4   4     3630.86     4008.90    647.64 o 
  14   4   4     8886.01     9427.44    318.67 o 
  16   4   4      277.47      302.39     83.91 o 
   2   6   4       35.13       74.88     30.26 o 
   4   6   4    42731.23    46804.49   1004.88 o 
   6   6   4     6612.96     6221.01     96.09 o 
   8   6   4    51956.38    54378.89   1398.75 o 
  10   6   4     2495.90     2257.21    101.16 o 
  12   6   4    18148.04    18569.48    333.25 o 
  14   6   4      527.78      486.22    146.14 o 
  16   6   4        6.33      -19.81     99.36 o 
   0   8   4   128203.55   134371.17   6962.45 o 
   2   8   4    33650.00    34633.37    715.05 o 
   4   8   4    31630.19    30553.32   1065.97 o 
   6   8   4     2779.41     2710.10    124.60 o 
   8   8   4       52.02       96.55     38.62 o 
  10   8   4     3004.90     2684.54    185.19 o 
  12   8   4    10881.23    11209.67    641.11 o 
  14   8   4     6487.34     6308.49    254.66 o 
   2  10   4    17407.61    18303.57    530.18 o 
   4  10   4      298.86      478.18     77.94 o 
   6  10   4    56480.75    59331.89   2609.55 o 
   8  10   4     1125.26     1201.77    125.63 o 
  10  10   4    33704.90    39169.80   2620.95 o 
  12  10   4     1985.97     1730.39    274.90 o 
  14  10   4     2887.01     2849.60    136.84 o 
   0  12   4    60303.54    58623.14   2312.52 o 
   2  12   4    21692.89    21414.35    921.33 o 
   4  12   4    25333.31    25944.86    860.12 o 
   6  12   4     8551.81     9134.77    208.75 o 
   8  12   4     1741.17     1448.27    194.99 o 
  10  12   4     3315.12     3202.68    331.48 o 
  12  12   4     7331.28     7782.92    407.83 o 
  14  12   4     4970.58     5205.17    268.96 o 
   2  14   4     2416.87     2517.72    179.37 o 
   4  14   4    36245.37    36003.14   1620.40 o 
   6  14   4     1691.17     1331.20    208.25 o 
   8  14   4    37440.44    42488.16   1817.69 o 
  10  14   4     2016.23     2086.35    376.85 o 
  12  14   4    12567.28    13275.23    696.51 o 
  14  14   4      280.91      215.79     62.60 o 
   0  16   4     9916.84     9113.50    729.01 o 
   2  16   4    47338.51    50081.00   1504.80 o 
   4  16   4     2718.44     2395.05    158.56 o 
   6  16   4     8397.47     9111.20    577.57 o 
   8  16   4       57.51       77.44     42.66 o 
  10  16   4     2488.58     3034.90    185.63 o 
  12  16   4      766.09      667.46    214.29 o 
  14  16   4     8907.96     9256.12    588.47 o 
   2  18   4    10602.04    10290.23    422.53 o 
   4  18   4    19872.98    20961.57    516.88 o 
   6  18   4    20211.27    21871.18   1423.65 o 
   8  18   4    17311.30    17125.05   1161.13 o 
  10  18   4    25015.85    28947.15   2289.43 o 
  12  18   4     6750.68     6638.49    642.37 o 
  14  18   4      712.76      619.42    213.62 o 
   0  20   4    96999.04   100010.53   6072.41 o 
   2  20   4     4611.81     4416.69    204.64 o 
   4  20   4    37985.72    39032.91   1950.09 o 
   6  20   4      163.44      230.63     67.96 o 
   8  20   4     1251.48     1188.08    157.08 o 
  10  20   4      446.36      471.79    109.45 o 
  12  20   4     7286.85     7360.51    457.88 o 
   2  22   4     7089.12     6624.61    388.13 o 
   4  22   4    12156.05    11569.98    694.43 o 
   6  22   4    15740.46    15998.20    824.71 o 
   8  22   4    18190.93    18876.81    899.54 o 
  10  22   4     3416.27     3502.09    267.03 o 
  12  22   4     6448.70     6988.14    547.63 o 
   0  24   4     2592.01     2494.72    246.74 o 
   2  24   4    22918.58    21847.04   1359.57 o 
   4  24   4     1149.76     1234.31    140.38 o 
   6  24   4     3397.34     3417.24    192.26 o 
   8  24   4      537.04      502.03     80.12 o 
  10  24   4     3558.56     3628.55    278.82 o 
  12  24   4     1973.84     1615.80    578.60 o 
   2  26   4      371.54      420.18     54.24 o 
   4  26   4    19713.48    19706.20   1502.87 o 
   6  26   4     2596.12     2620.95    230.05 o 
   8  26   4    23473.12    26402.67   2102.39 o 
  10  26   4      550.41      464.50    141.11 o 
   0  28   4    22007.57    22542.06   1397.26 o 
   2  28   4     7011.23     6136.50    295.40 o 
   4  28   4    16793.77    15799.38   1564.22 o 
   6  28   4     1601.62      850.42    234.09 o 
   8  28   4      105.82      117.06     61.42 o 
  10  28   4      436.15      312.40     92.77 o 
   2  30   4     3550.93     3223.76    289.74 o 
   4  30   4      146.65      164.70     58.39 o 
   6  30   4    14500.56    16325.70   1183.55 o 
   8  30   4     1070.56      890.01    248.77 o 
   0  32   4    12677.69    12364.90   1365.80 o 
   2  32   4     9912.83     8976.03    732.71 o 
   4  32   4     6580.10     6003.98    409.92 o 
   6  32   4      737.73      467.56    113.28 o 
   2  34   4      419.47      478.41     77.99 o 
   4  34   4     6453.32     5676.76    568.54 o 
   0  36   4     1477.39     1001.75    433.17 o 
   1   1   5    35011.07    36983.40    785.37 o 
   3   1   5     3160.89     3193.78     77.57 o 
   5   1   5    36675.78    33725.59   1647.22 o 
   7   1   5    45285.96    48398.61    789.33 o 
   9   1   5     6835.43     6870.98    244.57 o 
  11   1   5    13202.35    14344.37    283.40 o 
  13   1   5     1650.12     1264.77    321.09 o 
  15   1   5     5287.53     5439.21    199.38 o 
   1   3   5    20940.51    21915.88    413.65 o 
   3   3   5    25342.70    25852.69    500.49 o 
   5   3   5     2456.57     2317.18     69.12 o 
   7   3   5     6147.25     6500.19    120.63 o 
   9   3   5    10877.05    11408.88    339.06 o 
  11   3   5     4647.59     4902.14    226.35 o 
  13   3   5     2795.93     3018.21    213.45 o 
  15   3   5     1458.30     1281.52    349.94 o 
   1   5   5    16034.13    16770.01    372.22 o 
   3   5   5    23220.92    22074.66   1590.51 o 
   5   5   5     1553.89     1601.31     76.78 o 
   7   5   5    17946.24    17760.43    538.76 o 
   9   5   5    13720.99    14264.10    600.76 o 
  11   5   5     1735.10     1995.49    117.03 o 
  13   5   5     8607.56     8841.30    349.45 o 
  15   5   5      634.75      455.79    188.98 o 
   1   7   5    21357.62    22727.06    352.52 o 
   3   7   5    31469.72    30974.85    596.82 o 
   5   7   5    19268.30    19384.79    494.83 o 
   7   7   5    17413.52    17656.08    271.88 o 
   9   7   5    13685.36    14032.59    578.45 o 
  11   7   5     7486.60     6908.41    276.12 o 
  13   7   5    10355.49    10146.91    276.56 o 
  15   7   5     3151.57     3562.79    207.17 o 
   1   9   5    48201.21    52702.50   1775.38 o 
   3   9   5     1932.74     1857.98     94.28 o 
   5   9   5    31908.71    33827.79    787.93 o 
   7   9   5    11331.85    11613.25    417.56 o 
   9   9   5     5462.30     5709.23    171.90 o 
  11   9   5     9875.47    10478.70    913.97 o 
  13   9   5      467.77      376.78     95.45 o 
   1  11   5    16383.13    16898.78    570.23 o 
   3  11   5     4552.05     4213.57    188.06 o 
   5  11   5    25223.13    27914.94    504.71 o 
   7  11   5     8590.42     8769.03    195.33 o 
   9  11   5     5920.95     5323.46    339.59 o 
  11  11   5    10984.87     8117.83   2922.02 o 
  13  11   5     2507.06     2199.35    137.22 o 
   1  13   5    13241.66    12563.56    444.08 o 
   3  13   5    22151.08    23335.94    889.73 o 
   5  13   5     3843.61     3052.43    168.84 o 
   7  13   5    14097.07    14765.20    733.79 o 
   9  13   5    17017.36    17156.96    789.26 o 
  11  13   5     2855.43     2897.97    220.78 o 
  13  13   5     3587.84     3702.59    185.10 o 
   1  15   5    12248.08    11866.83    703.12 o 
   3  15   5    23542.41    24870.52   1082.68 o 
   5  15   5     5303.31     5006.89    186.63 o 
   7  15   5     9622.66     9829.75    647.48 o 
   9  15   5     6602.10     6331.33    362.41 o 
  11  15   5      665.44      640.85    150.61 o 
  13  15   5     7194.54     7320.37    578.54 o 
   1  17   5    13091.97    13048.37    776.04 o 
   3  17   5    12304.83    11139.32    555.25 o 
   5  17   5     7729.65     7465.76    406.73 o 
   7  17   5     8498.51     8589.35    724.34 o 
   9  17   5    11103.92    11304.98    410.06 o 
  11  17   5     4026.20     4074.07    227.65 o 
  13  17   5     4920.41     5016.60    201.43 o 
   1  19   5    37224.64    36522.09   1810.83 o 
   3  19   5     4074.32     3754.09    192.34 o 
   5  19   5    14170.75    14677.28    936.26 o 
   7  19   5     4261.85     4341.51    296.72 o 
   9  19   5     4467.23     4788.26    193.38 o 
  11  19   5     9782.37     9850.80    697.50 o 
   1  21   5     4575.20     4400.46    250.41 o 
   3  21   5     6101.20     5376.72    332.68 o 
   5  21   5    13052.82    12548.35    906.83 o 
   7  21   5     6818.96     6301.02    364.80 o 
   9  21   5     4351.37     4738.36    212.27 o 
  11  21   5     8551.15     8896.86    687.23 o 
   1  23   5     4589.36     4213.19    250.57 o 
   3  23   5    19194.87    19117.35    978.04 o 
   5  23   5     3626.59     3832.94    216.93 o 
   7  23   5     5368.93     5329.92    220.32 o 
   9  23   5     3718.60     3672.71    170.69 o 
  11  23   5      446.69      333.52    117.35 o 
   1  25   5     9656.13     9294.90    504.35 o 
   3  25   5    14235.11    14329.09    845.37 o 
   5  25   5     1038.44     1129.49    160.30 o 
   7  25   5    11131.29    10885.28    722.12 o 
   9  25   5     6980.52     7969.49    574.94 o 
   1  27   5     9229.24     9151.93    311.27 o 
   3  27   5     9212.69     9442.51    550.92 o 
   5  27   5     9165.94     9182.62    558.97 o 
   7  27   5     6185.84     6221.96    378.09 o 
   9  27   5     6824.86     7140.92    377.00 o 
   1  29   5     5871.57     5880.01    379.37 o 
   3  29   5     2063.21     2030.02    313.80 o 
   5  29   5    10727.86    10860.01    639.91 o 
   7  29   5     1671.62     1195.43    215.31 o 
   1  31   5     5723.49     5749.33    352.96 o 
   3  31   5     2955.82     2554.22    207.92 o 
   5  31   5     3969.60     3579.39    160.25 o 
   1  33   5     2135.69     1563.26    289.05 o 
   3  33   5     9382.16     9421.35    557.12 o 
   2   0   6     5514.44     5747.97    304.09 o 
   6   0   6    83517.54    89208.73   4883.28 o 
  10   0   6    22437.52    21827.04    863.26 o 
  14   0   6     5873.99     5953.02    334.78 o 
   0   2   6    25588.76    26343.09    546.67 o 
   2   2   6    23957.31    24639.99    418.25 o 
   4   2   6    15749.80    15997.84    349.56 o 
   6   2   6    15835.71    16732.83    652.69 o 
   8   2   6       12.07       54.91     43.72 o 
  10   2   6     3326.83     3625.66    327.46 o 
  12   2   6     3157.91     3397.66    169.57 o 
  14   2   6     4596.69     4384.71    151.12 o 
   2   4   6      701.87      795.13    101.99 o 
   4   4   6    25927.19    27359.03    683.54 o 
   6   4   6     4596.78     4884.72    145.09 o 
   8   4   6    15925.01    16891.81    612.44 o 
  10   4   6     2766.32     2616.16    167.67 o 
  12   4   6     6514.91     6408.90    515.32 o 
  14   4   6      674.94      595.30    207.29 o 
   0   6   6     2702.44     2845.90    158.77 o 
   2   6   6    48780.55    50141.97   1265.33 o 
   4   6   6     2874.83     2818.42    104.02 o 
   6   6   6    12016.67    13030.75    462.47 o 
   8   6   6      849.81      710.86    179.18 o 
  10   6   6     3309.39     3004.68    262.32 o 
  12   6   6      747.41      562.97    166.16 o 
   2   8   6    15825.95    17375.07    510.85 o 
   4   8   6    11045.10    11020.80    377.82 o 
   6   8   6    21975.79    23081.21    715.56 o 
   8   8   6     7797.72     7561.88    214.46 o 
  10   8   6    18122.07    19439.20    585.95 o 
  12   8   6     4275.64     3975.25    278.30 o 
   0  10   6    49443.88    50464.85   2499.16 o 
   2  10   6     1080.17     1176.40    108.81 o 
   4  10   6    21404.59    21260.01    642.57 o 
   6  10   6      286.25      280.94     50.57 o 
   8  10   6      192.00      149.76     44.86 o 
  10  10   6      925.19      803.02    168.25 o 
  12  10   6    10219.10     8276.14   2947.93 o 
   2  12   6     5850.51     5388.59    209.74 o 
   4  12   6     5233.27     4730.40    189.48 o 
   6  12   6    16167.64    16230.13    341.48 o 
   8  12   6    16824.23    17445.04    745.32 o 
  10  12   6    14396.64    15886.05    593.69 o 
  12  12   6     2025.84     1866.76    136.76 o 
   0  14   6     4257.23     3853.76    312.73 o 
   2  14   6    42315.08    47177.25   2375.82 o 
   4  14   6      264.22      410.80     67.64 o 
   6  14   6     4107.08     3965.60    136.79 o 
   8  14   6     1003.21      626.93    156.07 o 
  10  14   6     1311.41     1020.68    205.47 o 
  12  14   6      846.72      576.62    198.34 o 
   2  16   6      127.13      156.44     46.38 o 
   4  16   6    13145.31    13225.19    666.52 o 
   6  16   6     2964.45     2987.82     99.09 o 
   8  16   6    17416.90    17483.33    737.72 o 
  10  16   6     1863.83     1887.37    137.21 o 
  12  16   6     6378.08     6447.61    232.12 o 
   0  18   6    34177.84    36628.78   4316.07 o 
   2  18   6    15680.74    15490.92    956.45 o 
   4  18   6    11354.94    11301.70    750.61 o 
   6  18   6     3445.67     3418.18    309.38 o 
   8  18   6      865.11      660.75    117.67 o 
  10  18   6      741.16      411.07    109.58 o 
   2  20   6     8735.17     8128.84    416.83 o 
   4  20   6      329.65      224.71     63.68 o 
   6  20   6    27470.40    28419.86   1948.56 o 
   8  20   6      624.91      384.22    106.13 o 
  10  20   6    15495.12    16646.12   1050.00 o 
   0  22   6     6849.89     6174.16    925.48 o 
   2  22   6    16465.32    16002.62    863.53 o 
   4  22   6    12014.84    11932.07    689.72 o 
   6  22   6     1556.57     1494.20    252.07 o 
   8  22   6       34.15      -13.90     75.55 o 
  10  22   6      397.70      483.30    135.76 o 
   2  24   6     1380.70     1280.31    210.66 o 
   4  24   6     6670.50     6587.95    423.84 o 
   6  24   6     1959.31     1926.31    164.25 o 
   8  24   6    11904.49    12476.36    578.51 o 
   0  26   6     5451.83     5463.46    541.37 o 
   2  26   6    19366.70    20134.21   1410.78 o 
   4  26   6      888.20      486.86    155.86 o 
   6  26   6     3823.26     3593.02    283.80 o 
   2  28   6     2117.49     1690.39    355.84 o 
   4  28   6     3151.00     3296.22    134.66 o 
   6  28   6    13672.23    13309.32   1185.31 o 
   0  30   6    17058.68    17394.75   2995.99 o 
   2  30   6      318.63      249.92     84.05 o 
   4  30   6     4186.39     4098.70    417.41 o 
   1   1   7    20239.10    22312.00    264.55 o 
   3   1   7    11584.81    11634.66    267.26 o 
   5   1   7     9067.37     9009.92    250.12 o 
   7   1   7     4715.86     4649.37    151.34 o 
   9   1   7    19074.96    19485.14    500.31 o 
  11   1   7     5742.06     5769.17    210.95 o 
   1   3   7     7601.25     7679.23    410.25 o 
   3   3   7    14270.21    14429.62    741.42 o 
   5   3   7     2193.68     2025.55    122.84 o 
   7   3   7     3993.61     4278.68    142.80 o 
   9   3   7    11086.26    11663.11    620.82 o 
  11   3   7     2131.81     2529.64    223.36 o 
   1   5   7    12937.87    13404.28    461.74 o 
   3   5   7    12510.76    12056.32    475.62 o 
   5   5   7      579.41      474.19     82.08 o 
   7   5   7    12826.58    13294.25    582.68 o 
   9   5   7     4559.61     4996.13    269.84 o 
  11   5   7      966.01      710.71    230.62 o 
   1   7   7    10077.07    10338.08    422.22 o 
   3   7   7    19126.86    18396.06    498.69 o 
   5   7   7     4919.53     4786.22    156.47 o 
   7   7   7     9305.20     9930.25    269.65 o 
   9   7   7     4727.62     5037.88    168.37 o 
  11   7   7     4318.60     3017.15   1239.53 o 
   1   9   7    10869.69    10886.68    665.24 o 
   3   9   7     2265.74     1957.96    265.30 o 
   5   9   7    14940.71    15696.17    415.15 o 
   7   9   7     3539.57     3446.04    127.31 o 
   9   9   7     3714.56     3728.46    298.46 o 
  11   9   7     7204.91     7018.40    299.59 o 
   1  11   7     8753.43     8565.65    350.77 o 
   3  11   7     4693.11     4779.85    238.66 o 
   5  11   7    18572.23    17648.06    639.49 o 
   7  11   7     5256.63     4768.43    179.54 o 
   9  11   7     5387.82     5428.27    330.89 o 
  11  11   7     3525.58     3500.53    147.17 o 
   1  13   7    10423.36     9871.23    607.93 o 
   3  13   7     9556.95     9613.43    561.18 o 
   5  13   7     4151.97     3846.98    189.12 o 
   7  13   7    14743.69    14086.86    405.09 o 
   9  13   7     3430.95     3397.96    258.72 o 
  11  13   7      701.33      413.20    117.27 o 
   1  15   7     4328.22     3971.72    190.59 o 
   3  15   7    12729.59    12781.32    825.66 o 
   5  15   7      304.16      268.20     55.56 o 
   7  15   7     6805.63     6257.09    416.07 o 
   9  15   7     2762.84     2773.67    287.62 o 
   1  17   7     3812.33     3241.12    232.40 o 
   3  17   7     7521.75     7050.65    416.71 o 
   5  17   7     2964.75     2995.80    139.35 o 
   7  17   7     3381.53     2898.82    204.08 o 
   9  17   7     5587.33     5034.73    905.59 o 
   1  19   7    14267.45    13860.19    954.27 o 
   3  19   7      128.10      156.47     73.91 o 
   5  19   7    14628.14    14153.22    860.87 o 
   7  19   7     2778.59     2371.13    193.24 o 
   9  19   7     4446.37     4677.35    294.28 o 
   1  21   7    11556.04    11205.81    816.17 o 
   3  21   7     9430.84     8812.33    504.56 o 
   5  21   7     9533.79     9234.77    490.70 o 
   7  21   7     2053.45     1917.59    172.46 o 
   1  23   7     3731.96     3471.47    301.21 o 
   3  23   7      680.08      749.07    126.24 o 
   5  23   7     1371.87     1460.49    195.36 o 
   7  23   7     5562.38     5851.85    193.86 o 
   1  25   7     4947.12     4447.53    345.03 o 
   3  25   7     5635.22     5450.10    365.05 o 
   5  25   7      221.06      156.44     75.54 o 
   1  27   7     5248.94     5546.12    362.62 o 
   3  27   7     6325.63     6372.63    505.48 o 
   0   0   8    28355.91    30190.32   1255.68 o 
   4   0   8    19447.62    19585.32    772.42 o 
   8   0   8     1506.72     1166.54    365.42 o 
   2   2   8     3191.00     3096.65     98.14 o 
   4   2   8    11725.60    12469.08    307.93 o 
   6   2   8     8993.52     9703.29    332.21 o 
   8   2   8     8061.08     7258.43    292.73 o 
  10   2   8     3733.56     3845.00    278.37 o 
   0   4   8     1379.63     1206.44    253.15 o 
   2   4   8    14999.18    16685.74    308.24 o 
   4   4   8     5808.20     5578.97    172.35 o 
   6   4   8     4744.73     4952.42    163.64 o 
   8   4   8      272.26      202.52     91.13 o 
  10   4   8     1235.73      866.36    250.53 o 
   2   6   8     2274.46     1760.31    123.85 o 
   4   6   8    13943.32    13631.90    309.02 o 
   6   6   8      370.63      389.91     85.84 o 
   8   6   8    17484.55    17761.62    771.33 o 
  10   6   8     1052.19      784.29    279.78 o 
   0   8   8    20712.86    21199.67   1562.51 o 
   2   8   8     7840.47     6739.61    322.26 o 
   4   8   8    11367.67    11176.29    450.47 o 
   6   8   8      629.65      588.30    118.22 o 
   8   8   8      885.52      752.48    183.82 o 
   2  10   8     3266.54     2728.89    137.91 o 
   4  10   8     1287.77     1245.43    117.78 o 
   6  10   8    12932.34    12857.62    417.11 o 
   8  10   8      406.17      354.64     78.64 o 
   0  12   8    18157.07    16655.08   1653.35 o 
   2  12   8     8594.90     7793.21    365.68 o 
   4  12   8     8641.78     8528.81    619.05 o 
   6  12   8      704.18      560.42    129.15 o 
   8  12   8       47.03       89.25     65.98 o 
   2  14   8      962.91      863.78    151.68 o 
   4  14   8     7614.91     7720.58    572.23 o 
   6  14   8      875.05      648.86    128.77 o 
   8  14   8    12910.09    13268.54    624.29 o 
   0  16   8     2985.83     2948.71    322.98 o 
   2  16   8    11555.03    11469.28    808.77 o 
   4  16   8     2369.53     2373.81    174.94 o 
   6  16   8     2441.21     2440.92    222.01 o 
   2  18   8      203.12      191.16     62.68 o 
   4  18   8     4597.56     4383.87    270.93 o 
   6  18   8    11159.58    10209.66    563.36 o 
   0  20   8    20955.09    20687.55   3131.46 o 
   2  20   8     1325.85     1003.60    213.86 o 
   4  20   8    11285.52    10924.62    590.22 o 
   2  22   8     4010.96     3816.58    334.50 o 
   1   1   9    15512.01    16129.91    574.59 o 
   3   1   9     3224.40     3164.72    125.26 o 
   5   1   9     5135.95     5373.60    283.85 o 
   7   1   9     1695.95     1019.14    404.14 o 
   1   3   9     5456.30     5120.32    159.36 o 
   3   3   9     3068.50     2956.02    118.19 o 
   5   3   9     1920.78     1887.30    142.82 o 
   7   3   9     4069.71     4306.73    197.35 o 
   1   5   9     1712.32     1226.23    258.97 o 
   3   5   9     3860.04     3741.09    134.81 o 
   5   5   9     1113.23      732.42    194.27 o 
   7   5   9     3051.40     2869.30    241.22 o 
   1   7   9     5765.19     5507.29    168.91 o 
   3   7   9     6859.63     6322.36    350.64 o 
   5   7   9     2272.87     2236.31    164.86 o 
   1   9   9     5974.07     5391.49    308.68 o 
   3   9   9     2148.09     1866.00    161.34 o 
   5   9   9     7705.51     7484.75    329.92 o 
   1  11   9     3577.72     2949.54    133.60 o 
   3  11   9     1510.52     1351.58    162.65 o 
   5  11   9     8093.85     7087.66    336.74 o 
   1  13   9     1293.47      909.79    116.48 o 
   3  13   9     6701.88     6254.81    516.83 o 
   1  15   9     1458.67      857.48    183.88 o 
   3  15   9     4567.56     4272.66    398.98 o 
                                                 
